# Supplementary material for: Early meteorological records from Latin-America and the Caribbean during the 18th and 19th centuries
Source: Sci Data. 2017 Nov 14;4:170169. doi: 10.1038/sdata.2017.169 (PMC5685157; doi:10.1038/sdata.2017.169)
Supplement: Supplementary file 1 [file sdata2017169-isa1.zip]

Archive with 6 entries (6 files):
- i_Investigation.txt
- s_study_Dominguez-Castro.txt
- a_other_Dominguez-Castro.txt
- a_temp_Dominguez-Castro.txt
- a_atmos_Dominguez-Castro.txt
- a_rainfall_Dominguez-Castro.txt
