# Supplementary material for: Early meteorological records from Latin-America and the Caribbean during the 18th and 19th centuries
Source: Sci Data. 2017 Nov 14;4:170169. doi: 10.1038/sdata.2017.169 (PMC5685157; doi:10.1038/sdata.2017.169)
Supplement: Supplementary file 1 [file sdata2017169-isa1.zip › i_Investigation.txt]

# Investigation File generated for Scientific Data with Investigation File Authoring Tool version 0.1.0 on 18/10/2017 - This metadata file is CC0
ONTOLOGY SOURCE REFERENCE
Term Source Name	GAZ	UO	ERO	OBI	ENVO
Term Source File	http://data.bioontology.org/ontologies/GAZ	http://data.bioontology.org/ontologies/UO	http://data.bioontology.org/ontologies/ERO	http://data.bioontology.org/ontologies/OBI	http://data.bioontology.org/ontologies/ENVO
Term Source Version	$Revision: 1.512 $	unknown	2013-08-02	2014-08-18	
Term Source Description	Gazetteer	Units of Measurement Ontology	Eagle-I Research Resource Ontology	Ontology for Biomedical Investigations	Environment Ontology
INVESTIGATION
Investigation Identifier
Investigation Title
Investigation Description
Investigation Submission Date
Investigation Public Release Date
INVESTIGATION PUBLICATIONS
Investigation PubMed ID
Investigation Publication DOI
Investigation Publication Author List
Investigation Publication Title
Investigation Publication Status
Investigation Publication Status Term Accession Number
Investigation Publication Status Term Source REF
INVESTIGATION CONTACTS
Investigation Person Last Name
Investigation Person Mid Initials
Investigation Person First Name
Investigation Person Address
Investigation Person Phone
Investigation Person Fax
Investigation Person Email
Investigation Person Affiliation
Investigation Person Roles
Investigation Person Roles Term Accession Number
Investigation Person Roles Term Source REF
STUDY
Study Identifier	10.1038/sdata.2017.169
Study Title	Early meteorological records from Latin-America and the Caribbean during the 18th and 19th centuries
Study Submission Date	07/02/2017
Study Public Release Date	14/11/2017
Study Description	http://www.nature.com/articles/sdata2017169#abstract
Study File Name	s_study_Dominguez-Castro.txt
Comment[Subject Keywords]	//;//
Comment[Manuscript Licence]	CC BY-4.0
Comment[Experimental Metadata Licence]	CC0
Comment[Supplementary Information File Name]	
Comment[Supplementary Information File Type]	x-zip-compressed
Comment[Supplementary Information File URL]	http://www.nature.com/articles/sdata2017169#supplementary-information
Comment[Data Repository]	PANGAEA
Comment[Data Record Accession]	doi:10.1594/PANGAEA.871480
Comment[Data Record URI]	https://doi.org/10.1594/PANGAEA.871480
STUDY DESIGN DESCRIPTORS
Study Design Type	data integration objective
Study Design Type Term Accession Number	ERO:0100092
Study Design Type Term Source REF	ERO
STUDY PUBLICATIONS
Study PubMed ID	""	""
Study Publication DOI	doi:10.1007/s10584-012-0467-8	doi:10.1007/s11629-015-3795-0
Study Publication Author List	""	""
Study Publication Title	""	""
Study Publication Status	published	published
Study Publication Status Term Accession Number		
Study Publication Status Term Source REF		
STUDY FACTORS
Study Factor Name	country	city	time interval
Study Factor Type	geographic location	geographic location	temporal_interval
Study Factor Type Term Accession Number	GAZ:00000448	GAZ:00000448	http://www.ifomis.org/bfo/1.1/span#TemporalInterval
Study Factor Type Term Source REF	OBI	OBI	ERO
STUDY ASSAYS
Study Assay Measurement Type	environmental condition	temperature of air	pressure of air	hydrological precipitation process
Study Assay Measurement Type Term Accession Number	ENVO:01000203	ENVO:09200001	ENVO:09200011	ENVO:01000703
Study Assay Measurement Type Term Source REF	ENVO	ENVO	ENVO	ENVO
Study Assay Technology Type	digital curation	digital curation	digital curation	digital curation
Study Assay Technology Type Term Accession Number	OBI:0302914	OBI:0302914	OBI:0302914	OBI:0302914
Study Assay Technology Type Term Source REF	OBI	OBI	OBI	OBI
Study Assay Technology Platform	""	""	""	""
Study Assay File Name	a_other_Dominguez-Castro.txt	a_temp_Dominguez-Castro.txt	a_atmos_Dominguez-Castro.txt	a_rainfall_Dominguez-Castro.txt
STUDY PROTOCOLS
Study Protocol Name	Finding early meteorological observations	Digitization	Correction of non-systematic biases	Units used in the dataset
Study Protocol Type	selection	data item extraction from journal article	background correction data transformation	quality control
Study Protocol Type Term Accession Number	OBI:0001928	IAO:0000443	OBI:0000666	ERO:0001219
Study Protocol Type Term Source REF	OBI	OBI	OBI	ERO
Study Protocol Description				
Study Protocol URI	""	""	""	""
Study Protocol Version				
Study Protocol Parameters Name	""	""	""	""
Study Protocol Parameters Name Term Accession Number	""	""	""	""
Study Protocol Parameters Name Term Source REF	""	""	""	""
Study Protocol Components Name	""	""	""	""
Study Protocol Components Type	""	""	""	""
Study Protocol Components Type Term Accession Number	""	""	""	""
Study Protocol Components Type Term Source REF	""	""	""	""
STUDY CONTACTS
Study Person Last Name	Domínguez-Castro	Vaquero	Gallego	Farrona	Antuña-Marrero	Cevallos	Herrera	de la Guía	Mejía	Naranjo	del Rosario Prieto	Ramos Guadalupe	Seiner	Trigo	Villacís
Study Person First Name	Fernando	José Manuel	María Cruz	Ana María Marín	Juan Carlos	Erika  Elizabeth	Ricardo García	Cristina	Raúl David	José Manuel	María	Luis Enrique	Lizardo	Ricardo  Machado	Marcos
Study Person Mid Initials															
Study Person Email	f.dominguez.castro@gmail.com	""	""	""	""	""	""	""	""	""	""	""	""	""	""
Study Person Phone															
Study Person Fax															
Study Person Address															
Study Person Affiliation	Instituto Pirenaico de Ecología, Consejo Superior de Investigaciones Científicas (IPE-CSIC), Aragón, Zaragoza 50059, Spain	Departamento de Física, Universidad de Extremadura, Badajoz 060071, Spain	Departamento de Física, Universidad de Extremadura, Badajoz 060071, Spain	Departamento de Física, Universidad de Extremadura, Badajoz 060071, Spain	Grupo de Óptica Atmosférica de Camagüey, Centro Meteorológico Provincial de Camagüey (INSMET), Camagüey 70600, Cuba	Facultad de Ingeniería Eléctrica y Electrónica, Escuela Politécnica Nacional, Pichincha, Quito 170525, Ecuador	Departamento de Física de la Tierra II, Universidad Complutense de Madrid, Madrid 28040, Spain	Departamento de Ciencias de la Energía y Mecánica, Universidad de las Fuerzas Armadas (ESPE), Pichincha, Sangolqui 170501, Ecuador	Facultad de Ingeniería Eléctrica y Electrónica, Escuela Politécnica Nacional, Pichincha, Quito 170525, Ecuador	Departamento de Física, Universidad de Extremadura, Badajoz 060071, Spain	Instituto Argentino de Nivología, Glaciología y Ciencias Ambientales (IANIGLA-CONICET), Mendoza, Mendoza 5500, Argentina	Meteorological Society of Cuba, Commission of History, La Habana, Habana 10400, Cuba	Instituto Riva Agüero, Pontificia Universidad Católica del Perú, Lima 15088, Peru	Instituto Dom Luiz (IDL), Faculdade de Ciências, Universidade de Lisboa, Lisboa 1749-016, Portugal	Departamento de Ingeniería Civil y Ambiental, Escuela Politécnica Nacional, Pichincha, Quito 170525, Ecuador
Study Person Roles															
Study Person Roles Term Accession Number															
Study Person Roles Term Source REF															
Comment[Study Person ORCID]															
Comment[Funder]															
Comment[FundRef ID]															
Comment[Funder Term Source REF]															
Comment[Grant Identifier]															
