# Supplementary material for: Early meteorological records from Latin-America and the Caribbean during the 18th and 19th centuries
Source: Sci Data. 2017 Nov 14;4:170169. doi: 10.1038/sdata.2017.169 (PMC5685157; doi:10.1038/sdata.2017.169)
Supplement: Supplementary file 1 [file sdata2017169-isa1.zip › s_study_Dominguez-Castro.txt]

Source Name	Comment[data source]	Characteristics[geographical location]	Term Source REF	Term Accession Number	Characteristics[latitude]	Unit	Term Source REF	Term Accession Number	Characteristics[longitude]	Unit	Term Source REF	Term Accession Number	Characteristics[altitude]	Unit	Term Source REF	Term Accession Number	Protocol REF	Sample Name	Factor Value[country]	Factor Value[city]	Factor Value[time interval]
ARGBAB	Davis, Gualterio G. .1889. Ligeros apuntes sobre el clima de la RepÃºblica Argentina. Por el Director de la Oficina MeteorolÃ³gica Argentina. Imprenta de Pablo E. Coni e Hijos Buenos Aires.	Argentina	GAZ	GAZ:00002928	-38.74	degree	UO	UO:0000185	-62.19	degree	UO	UO:0000185	15	meter	UO	UO:0000008	Finding early meteorological observations	ARGBAB1	Argentina	BahÃ­a Blanca	1860/1882
ARGBAB	Davis, Gualterio G. .1889. Ligeros apuntes sobre el clima de la RepÃºblica Argentina. Por el Director de la Oficina MeteorolÃ³gica Argentina. Imprenta de Pablo E. Coni e Hijos Buenos Aires.	Argentina	GAZ	GAZ:00002928	-38.74	degree	UO	UO:0000185	-62.19	degree	UO	UO:0000185	15	meter	UO	UO:0000008	Finding early meteorological observations	ARGBAB2	Argentina	BahÃ­a Blanca	1860/1882
ARGBUA	Resistro estadistico del estado de buenos aires 1857, Imprenta de la tribuna, Buenos Aires, 1858.	Argentina	GAZ	GAZ:00002928	-34.61	degree	UO	UO:0000185	-58.38	degree	UO	UO:0000185					Finding early meteorological observations	ARGBUA1	Argentina	Buenos Aires	180108/180109
ARGBUA	Registro estadÃ­stico del estado de buenos aires 1857, Imprenta de la tribuna, Buenos Aires, 1858; Registro estadÃ­stico del estado de buenos aires 1857, Imprenta de la tribuna, Buenos Aires, 1858.	Argentina	GAZ	GAZ:00002928	-34.61	degree	UO	UO:0000185	-58.38	degree	UO	UO:0000185	13.32	meter	UO	UO:0000008	Finding early meteorological observations	ARGBUA2	Argentina	Buenos Aires	1805
ARGBUA	Archivo Nacional de la NaciÃ³n (Uruguay) CajaÂ 195Â ÂEscritos del Padre DÃ¡maso Antonio LarraÃ±aga, carpeta 12 observaciones meteorolÃ³gicas.	Argentina	GAZ	GAZ:00002928	-34.61	degree	UO	UO:0000185	-58.38	degree	UO	UO:0000185	2.75	meter	UO	UO:0000008	Finding early meteorological observations	ARGBUA3	Argentina	Buenos Aires	1817/1821
ARGBUA	La Abeja Argentina (newspaper)	Argentina	GAZ	GAZ:00002928	-34.61	degree	UO	UO:0000185	-58.38	degree	UO	UO:0000185					Finding early meteorological observations	ARGBUA4	Argentina	Buenos Aires	182203/182211
ARGBUA	NuÃ±ez I. 1825. Noticias HistÃ³ricas, Politicas y EstadÃ­sticas de las provincias unidas del Rio de la Plata. R. Ackermann, Londres.	Argentina	GAZ	GAZ:00002928	-34.61	degree	UO	UO:0000185	-58.38	degree	UO	UO:0000185					Finding early meteorological observations	ARGBUA5	Argentina	Buenos Aires	1822
ARGBUA	Davis, Gualterio G.1889. Ligeros apuntes sobre el clima de la RepÃºblica Argentina. Por el Director de la Oficina MeteorolÃ³gica Argentina. Imprenta de Pablo E. Coni e Hijos Buenos Aires.	Argentina	GAZ	GAZ:00002928	-34.61	degree	UO	UO:0000185	-58.38	degree	UO	UO:0000185					Finding early meteorological observations	ARGBUA6	Argentina	Buenos Aires	1805/1887
ARGBUA	Davis, Gualterio G.1889. Ligeros apuntes sobre el clima de la RepÃºblica Argentina. Por el Director de la Oficina MeteorolÃ³gica Argentina. Imprenta de Pablo E. Coni e Hijos Buenos Aires.	Argentina	GAZ	GAZ:00002928	-34.61	degree	UO	UO:0000185	-58.38	degree	UO	UO:0000185					Finding early meteorological observations	ARGBUA7	Argentina	Buenos Aires	1856/1888
ARGCON	Davis, Gualterio G. 1889. Ligeros apuntes sobre el clima de la RepÃºblica Argentina. Por el Director de la Oficina MeteorolÃ³gica Argentina. Imprenta de Pablo E. Coni e Hijos Buenos Aires.	Argentina	GAZ	GAZ:00002928	-31.38	degree	UO	UO:0000185	-58.02	degree	UO	UO:0000185	61	meter	UO	UO:0000008	Finding early meteorological observations	ARGCON1	Argentina	Concordia	187512/187812; 188703/188812
ARGCOR	Davis, Gualterio G. 1889. Ligeros apuntes sobre el clima de la RepÃºblica Argentina. Por el Director de la Oficina MeteorolÃ³gica Argentina. Imprenta de Pablo E. Coni e Hijos Buenos Aires.	Argentina	GAZ	GAZ:00002928	-31.42	degree	UO	UO:0000185	-64.2	degree	UO	UO:0000185	437	meter	UO	UO:0000008	Finding early meteorological observations	ARGCOR1	Argentina	Cordoba	187309/188812
ARGCRT	Davis, Gualterio G. 1889. Ligeros apuntes sobre el clima de la RepÃºblica Argentina. Por el Director de la Oficina MeteorolÃ³gica Argentina. Imprenta de Pablo E. Coni e Hijos Buenos Aires.	Argentina	GAZ	GAZ:00002928	-27.46	degree	UO	UO:0000185	-58.83	degree	UO	UO:0000185	77	meter	UO	UO:0000008	Finding early meteorological observations	ARGCRT1	Argentina	Corrientes	187304/188812
ARGGOY	Davis, Gualterio G. 1889. Ligeros apuntes sobre el clima de la RepÃºblica Argentina. Por el Director de la Oficina MeteorolÃ³gica Argentina. Imprenta de Pablo E. Coni e Hijos Buenos Aires.	Argentina	GAZ	GAZ:00002928	-29.15	degree	UO	UO:0000185	-59.27	degree	UO	UO:0000185	64	meter	UO	UO:0000008	Finding early meteorological observations	ARGGOY1	Argentina	Goya	1876/1887
ARGGOY	Davis, Gualterio G. 1889. Ligeros apuntes sobre el clima de la RepÃºblica Argentina. Por el Director de la Oficina MeteorolÃ³gica Argentina. Imprenta de Pablo E. Coni e Hijos Buenos Aires.	Argentina	GAZ	GAZ:00002928	-29.15	degree	UO	UO:0000185	-59.27	degree	UO	UO:0000185	64	meter	UO	UO:0000008	Finding early meteorological observations	ARGGOY2	Argentina	Goya	187605/188712
ARGMEN	Davis, Gualterio G. 1889. Ligeros apuntes sobre el clima de la RepÃºblica Argentina. Por el Director de la Oficina MeteorolÃ³gica Argentina. Imprenta de Pablo E. Coni e Hijos Buenos Aires.	Argentina	GAZ	GAZ:00002928	-32.89	degree	UO	UO:0000185	-68.84	degree	UO	UO:0000185	799	meter	UO	UO:0000008	Finding early meteorological observations	ARGMEN1	Argentina	Mendoza	187510/188012; 188603/188612
ARGPAR	Davis, Gualterio G. 1889. Ligeros apuntes sobre el clima de la RepÃºblica Argentina. Por el Director de la Oficina MeteorolÃ³gica Argentina. Imprenta de Pablo E. Coni e Hijos Buenos Aires.	Argentina	GAZ	GAZ:00002928	-31.73	degree	UO	UO:0000185	-60.53	degree	UO	UO:0000185	78	meter	UO	UO:0000008	Finding early meteorological observations	ARGPAR1	Argentina	Parana	187506/188212
ARGRAW	Davis, Gualterio G. 1889. Ligeros apuntes sobre el clima de la RepÃºblica Argentina. Por el Director de la Oficina MeteorolÃ³gica Argentina. Imprenta de Pablo E. Coni e Hijos Buenos Aires.	Argentina	GAZ	GAZ:00002928	-43.3	degree	UO	UO:0000185	65.1	degree	UO	UO:0000185	8	meter	UO	UO:0000008	Finding early meteorological observations	ARGRAW1	Argentina	Rawson	1881/1887
ARGRIO	Davis, Gualterio G. 1889. Ligeros apuntes sobre el clima de la RepÃºblica Argentina. Por el Director de la Oficina MeteorolÃ³gica Argentina. Imprenta de Pablo E. Coni e Hijos Buenos Aires.	Argentina	GAZ	GAZ:00002928	-29.41	degree	UO	UO:0000185	-66.86	degree	UO	UO:0000185	540	meter	UO	UO:0000008	Finding early meteorological observations	ARGRIO1	Argentina	La Rioja	187509/187810
ARGROS	Davis, Gualterio G. 1889. Ligeros apuntes sobre el clima de la RepÃºblica Argentina. Por el Director de la Oficina MeteorolÃ³gica Argentina. Imprenta de Pablo E. Coni e Hijos Buenos Aires.	Argentina	GAZ	GAZ:00002928	-32.94	degree	UO	UO:0000185	-60.64	degree	UO	UO:0000185	39	meter	UO	UO:0000008	Finding early meteorological observations	ARGROS1	Argentina	Rosario	187502/188812
ARGSAJ	Davis, Gualterio G. 1889. Ligeros apuntes sobre el clima de la RepÃºblica Argentina. Por el Director de la Oficina MeteorolÃ³gica Argentina. Imprenta de Pablo E. Coni e Hijos Buenos Aires.	Argentina	GAZ	GAZ:00002928	-34.81	degree	UO	UO:0000185	-5805	degree	UO	UO:0000185	12	meter	UO	UO:0000008	Finding early meteorological observations	ARGSAJ1	Argentina	San Juan	186701/188712
ARGSAJ	Davis, Gualterio G. 1889. Ligeros apuntes sobre el clima de la RepÃºblica Argentina. Por el Director de la Oficina MeteorolÃ³gica Argentina. Imprenta de Pablo E. Coni e Hijos Buenos Aires.	Argentina	GAZ	GAZ:00002928	-34.81	degree	UO	UO:0000185	-5805	degree	UO	UO:0000185	12	meter	UO	UO:0000008	Finding early meteorological observations	ARGSAJ2	Argentina	San Juan	1867-1887
ARGSAL	Davis, Gualterio G. 1889. Ligeros apuntes sobre el clima de la RepÃºblica Argentina. Por el Director de la Oficina MeteorolÃ³gica Argentina. Imprenta de Pablo E. Coni e Hijos Buenos Aires.	Argentina	GAZ	GAZ:00002928	-24.79	degree	UO	UO:0000185	-65.41	degree	UO	UO:0000185					Finding early meteorological observations	ARGSAL1	Argentina	Salta	187301/187605; 187908/188611
ARGSES	Davis, Gualterio G. 1889. Ligeros apuntes sobre el clima de la RepÃºblica Argentina. Por el Director de la Oficina MeteorolÃ³gica Argentina. Imprenta de Pablo E. Coni e Hijos Buenos Aires.	Argentina	GAZ	GAZ:00002928	-27.79	degree	UO	UO:0000185	-64.26	degree	UO	UO:0000185	214	meter	UO	UO:0000008	Finding early meteorological observations	ARGSES1	Argentina	Santiago del Estero	187410/188609
ARGSJU	Davis, Gualterio G. .1889. Ligeros apuntes sobre el clima de la RepÃºblica Argentina. Por el Director de la Oficina MeteorolÃ³gica Argentina. Imprenta de Pablo E. Coni e Hijos Buenos Aires.	Argentina	GAZ	GAZ:00002928	-31.53	degree	UO	UO:0000185	-68.53	degree	UO	UO:0000185	652	meter	UO	UO:0000008	Finding early meteorological observations	ARGSJU1	Argentina	San Juan	187510/188812
ARGSLU	Davis, Gualterio G. 1889. Ligeros apuntes sobre el clima de la RepÃºblica Argentina. Por el Director de la Oficina MeteorolÃ³gica Argentina. Imprenta de Pablo E. Coni e Hijos Buenos Aires.	Argentina	GAZ	GAZ:00002928	-33.31	degree	UO	UO:0000185	-66.34	degree	UO	UO:0000185	759	meter	UO	UO:0000008	Finding early meteorological observations	ARGSLU1	Argentina	San Luis	187405/187710
ARGTUC	Davis, Gualterio G. 1889. Ligeros apuntes sobre el clima de la RepÃºblica Argentina. Por el Director de la Oficina MeteorolÃ³gica Argentina. Imprenta de Pablo E. Coni e Hijos Buenos Aires.	Argentina	GAZ	GAZ:00002928	-26.84	degree	UO	UO:0000185	-65.2	degree	UO	UO:0000185	464	meter	UO	UO:0000008	Finding early meteorological observations	ARGTUC1	Argentina	Tucuman	185505/186403
ARGTUC	Davis, Gualterio G. 1889. Ligeros apuntes sobre el clima de la RepÃºblica Argentina. Por el Director de la Oficina MeteorolÃ³gica Argentina. Imprenta de Pablo E. Coni e Hijos Buenos Aires.	Argentina	GAZ	GAZ:00002928	-26.84	degree	UO	UO:0000185	-65.2	degree	UO	UO:0000185	464	meter	UO	UO:0000008	Finding early meteorological observations	ARGTUC2	Argentina	Tucuman	187401/188512
ARGUSH	Davis, Gualterio G. 1889. Ligeros apuntes sobre el clima de la RepÃºblica Argentina. Por el Director de la Oficina MeteorolÃ³gica Argentina. Imprenta de Pablo E. Coni e Hijos Buenos Aires.	Argentina	GAZ	GAZ:00002928	-54.81	degree	UO	UO:0000185	-68.31	degree	UO	UO:0000185	50	meter	UO	UO:0000008	Finding early meteorological observations	ARGUSH1	Argentina	Ushuaia	187601/188506
ARGUSP	Davis, Gualterio G. 1889. Ligeros apuntes sobre el clima de la RepÃºblica Argentina. Por el Director de la Oficina MeteorolÃ³gica Argentina. Imprenta de Pablo E. Coni e Hijos Buenos Aires.	Argentina	GAZ	GAZ:00002928	-32.48	degree	UO	UO:0000185	-69.13	degree	UO	UO:0000185	2845	meter	UO	UO:0000008	Finding early meteorological observations	ARGUSP1	Argentina	Paramillo de Uspallata	188605/188812
ARGVFO	Davis, Gualterio G. 1889. Ligeros apuntes sobre el clima de la RepÃºblica Argentina. Por el Director de la Oficina MeteorolÃ³gica Argentina. Imprenta de Pablo E. Coni e Hijos Buenos Aires.	Argentina	GAZ	GAZ:00002928	-26.18	degree	UO	UO:0000185	-58.17	degree	UO	UO:0000185	82	meter	UO	UO:0000008	Finding early meteorological observations	ARGVFO1	Argentina	Villa Formosa	1879/1887
ARGVFO	Davis, Gualterio G. 1889. Ligeros apuntes sobre el clima de la RepÃºblica Argentina. Por el Director de la Oficina MeteorolÃ³gica Argentina. Imprenta de Pablo E. Coni e Hijos Buenos Aires.	Argentina	GAZ	GAZ:00002928	-26.18	degree	UO	UO:0000185	-58.17	degree	UO	UO:0000185	82	meter	UO	UO:0000008	Finding early meteorological observations	ARGVFO2	Argentina	Villa Formosa	187906/188812
BELBEL	Harrington M. W. 1900. Central America Rainfall. Bulletin of the Philosophical Society of Washington (1895-1899) 13: 1-30	Belize	GAZ	GAZ:00002934	17.49	degree	UO	UO:0000185	-88.2	degree	UO	UO:0000185	0	meter	UO	UO:0000008	Finding early meteorological observations	BELBEL1	Belize	Belize	1848/1888
BRABAH	Archivo MÃ©dico Brasileiro 1844-1847	Brazil	GAZ	GAZ:00002828	-12.96	degree	UO	UO:0000185	-38.5	degree	UO	UO:0000185					Finding early meteorological observations	BRABAH1	Brazil	Bahia	184601/184604
BRABAH	Archivo MÃ©dico Brasileiro 1844-1847	Brazil	GAZ	GAZ:00002828	-12.96	degree	UO	UO:0000185	-38.5	degree	UO	UO:0000185					Finding early meteorological observations	BRABAH2	Brazil	Bahia	184601/184607
BRABEL	Morris C. 1852. Explanations and sailing directions to accompany the wind and current charts. C. Alexander printer, Washington 413pp.	Brazil	GAZ	GAZ:00002828	-1.44	degree	UO	UO:0000185	-48.5	degree	UO	UO:0000185					Finding early meteorological observations	BRABEL1	Brazil	Belem do Para	184501/184906
BRAREC	Quarterly Geographic and Ethnographic Institute of Brazil Journal	Brazil	GAZ	GAZ:00002828	-8.06	degree	UO	UO:0000185	-34.88	degree	UO	UO:0000185					Finding early meteorological observations	BRAREC1	Brazil	Recife	180801/181012
BRAREC	Annais de Medicina Pernambucana	Brazil	GAZ	GAZ:00002828	-8.06	degree	UO	UO:0000185	-34.89	degree	UO	UO:0000185					Finding early meteorological observations	BRAREC2	Brazil	Recife	184207/184303
BRAREC	Annais de Medicina Pernambucana	Brazil	GAZ	GAZ:00002828	-8.06	degree	UO	UO:0000185	-34.89	degree	UO	UO:0000185					Finding early meteorological observations	BRAREC3	Brazil	Recife	184201/184212
BRAREC	Annaes da Medicina Pernambucana	Brazil	GAZ	GAZ:00002828	-8.07	degree	UO	UO:0000185	-34.89	degree	UO	UO:0000185					Finding early meteorological observations	BRAREC4	Brazil	Recife	18420801/18430131
BRARIO	Sanches Dorta B (1797a) ObservaÃ§Ãµes Astronomicas feitas junto ao Castelo da Cidade do Rio de Janeiro para determinar a Latitude, e Longitude da dita Cidade. Memorias da Academia Real das Sciencias de Lisboa 1:325Â344; Sanches Dorta B (1797b) ObservaÃ§Ãµes Meteorologicas feitas na Cidade do Rio de Janeiro. Memorias da Academia Real das Sciencias de Lisboa 1:345Â378 Sanches Dorta B (1799a) Obse…	Brazil	GAZ	GAZ:00002828	-22.91	degree	UO	UO:0000185	-43.18	degree	UO	UO:0000185					Finding early meteorological observations	BRARIO1	Brazil	Rio de Janeiro	178105/178812
BRARIO	Sanches Dorta B (1797a) ObservaÃ§Ãµes Astronomicas feitas junto ao Castelo da Cidade do Rio de Janeiro para determinar a Latitude, e Longitude da dita Cidade. Memorias da Academia Real das Sciencias de Lisboa 1:325Â344; Sanches Dorta B (1797b) ObservaÃ§Ãµes Meteorologicas feitas na Cidade do Rio de Janeiro. Memorias da Academia Real das Sciencias de Lisboa 1:345Â378; Sanches Dorta B (1799a) Obs…	Brazil	GAZ	GAZ:00002828	-22.91	degree	UO	UO:0000185	-43.18	degree	UO	UO:0000185					Finding early meteorological observations	BRARIO2	Brazil	Rio de Janeiro	178105/178812
BRARIO	O Patriota Jornal Literario, PolÃ­tico e Mercantil do Rio de Janeiro	Brazil	GAZ	GAZ:00002828	-22.9	degree	UO	UO:0000185	-43.18	degree	UO	UO:0000185					Finding early meteorological observations	BRARIO3	Brazil	Rio de Janeiro	181302/181412
BRARIO	Diario do RÃ­o de Janeiro	Brazil	GAZ	GAZ:00002828	-22.9	degree	UO	UO:0000185	-43.18	degree	UO	UO:0000185					Finding early meteorological observations	BRARIO4	Brazil	Rio de Janeiro	18210531/18221021
BRARIO	Revista MÂdico fulminense	Brazil	GAZ	GAZ:00002828	-22.9	degree	UO	UO:0000185	-43.18	degree	UO	UO:0000185	308.46	meter	UO	UO:0000008	Finding early meteorological observations	BRARIO5	Brazil	Rio de Janeiro	1836/1837
BRARIO	Minerva Brasiliense	Brazil	GAZ	GAZ:00002828	-22.9	degree	UO	UO:0000185	-43.18	degree	UO	UO:0000185					Finding early meteorological observations	BRARIO6	Brazil	Rio de Janeiro	18440101/18440831
BRARIO	Dove 1859. Ãber die nicht periodischen Veranderungen der Temperatur-Vertheilung auf der OberflÃ€che der Erde. Abhandlungen der KÃ¶niglichen Akademie der Wissenschaften zu Berlin 1858. 113-428.	Brazil	GAZ	GAZ:00002828	-22.9	degree	UO	UO:0000185	-43.18	degree	UO	UO:0000185					Finding early meteorological observations	BRARIO7	Brazil	Rio de Janeiro	1851/1856
BRASPA	Sanches Dorta B (1812) Diario Physico-meteorologico de Outubro do anno de 1788 da Cidade de S. Paulo na America Meridional e Oriental. Memorias de Mathematica e Phisica da Academia Real das Sciencias de Lisboa, 3:183-187; Sanches Dorta B (1812) Diario Physico-meteorologico de Novembro do anno de 1788 da Cidade de S. Paulo na America Meridional e Oriental. Memorias de Mathematica e Phisica da Acad…	Brazil	GAZ	GAZ:00002828	-22.91	degree	UO	UO:0000185	-43.17	degree	UO	UO:0000185					Finding early meteorological observations	BRASPA1	Brazil	SÃ£o Paulo	178810/178811
CHIANC	Observaciones MeteorolÃ³jicas 1871. Practicadas en ConstituciÃ³n, Corral, Ancud y Puerto Montt. Anales de la Universidad de Chile 1873, 221-288	Chile	GAZ	GAZ:00002825	-41.78	degree	UO	UO:0000185	-73.89	degree	UO	UO:0000185					Finding early meteorological observations	CHIANC1	Chile	Ancud	187101/187212
CHICAL	Observaciones MeteorolÃ³jicas 1871. Practicadas en el Faro de Caldera, Coquimbo y Valparaiso. Anales de la Universidad de Chile 1873, 161-220.	Chile	GAZ	GAZ:00002825	-27.05	degree	UO	UO:0000185	-70.85	degree	UO	UO:0000185					Finding early meteorological observations	CHICAL1	Chile	Caldera	1871/1872
CHICNP	Observaciones meteorolojicas e hidromÃ©tricas, del estado atmosfÃ©rico i de los temblores, hechas en los meses de julio, agosto, septiembre, octubre i noviembre de 1855 en el Liceo de ConcepciÃ³n, por don JoaquÃ­n Villarino, profesor de fÃ­sica del mismo establecimiento, i presentadas a la Facultad de Ciencias FÃ­sicas i MatemÃ¡ticas. Anales de la Universidad de Chile 1855, 689-708.	Chile	GAZ	GAZ:00002825	-36.83	degree	UO	UO:0000185	-73.05	degree	UO	UO:0000185					Finding early meteorological observations	CHICNP1	Chile	ConcepciÃ³n	185507/185511
CHICON	Observaciones MeteorolÃ³jicas 1871. Practicadas en ConstituciÃ³n, Corral, Ancud y Puerto Montt. Anales de la Universidad de Chile 1873, 221-288	Chile	GAZ	GAZ:00002825	-35.33	degree	UO	UO:0000185	-72.41	degree	UO	UO:0000185					Finding early meteorological observations	CHICON1	Chile	Constitucion	187101/187212
CHICOQ	DeterminaciÃ³n de la temperatura media anual de Valparaiso y algunas consideraciones relativas a la distribuciÃ³n de la temperatura en la Costa occidental de la AmÃ©rica del Sur. Anales de la Universidad de Chile 1864, 190-199.	Chile	GAZ	GAZ:00002825	-29.95	degree	UO	UO:0000185	-71.34	degree	UO	UO:0000185					Finding early meteorological observations	CHICOQ1	Chile	Coquimbo	185212/185411
CHICOQ	Observaciones meteorolojicas ejecutadas en el Faro de Coquimbo durante el aÃ±o 1869. Anales de la Universidad de Chile 1870 (34), 280-303.	Chile	GAZ	GAZ:00002825	-29.95	degree	UO	UO:0000185	-71.34	degree	UO	UO:0000185					Finding early meteorological observations	CHICOQ2	Chile	Coquimbo	1869
CHICOQ	Observaciones MeteorolÃ³jicas 1871. Practicadas en el Faro de Caldera, Coquimbo y Valparaiso. Anales de la Universidad de Chile 1873, 161-220.	Chile	GAZ	GAZ:00002825	-29.95	degree	UO	UO:0000185	-71.34	degree	UO	UO:0000185					Finding early meteorological observations	CHICOQ3	Chile	Coquimbo	1871/1872
CHICOR	Observaciones MeteorolÃ³jicas 1871. Practicadas en ConstituciÃ³n, Corral, Ancud y Puerto Montt. Anales de la Universidad de Chile 1873, 221-288	Chile	GAZ	GAZ:00002825	-39.89	degree	UO	UO:0000185	-73.43	degree	UO	UO:0000185					Finding early meteorological observations	CHICOR1	Chile	Corral	187101/187212
CHILLA	Geisse F.1863. Meteorolojia. Ensayo sobre el clima del teritorio de Llanquihue por el Dr. Federico Geisse. Anales de la Universidad de Chile 23, 519-532.	Chile	GAZ	GAZ:00002825	-41.26	degree	UO	UO:0000185	-73	degree	UO	UO:0000185					Finding early meteorological observations	CHILLA1	Chile	Llanquihue	185501/185612
CHILLA	Geisse F.1863. Meteorolojia. Ensayo sobre el clima del territorio de Llanquihue por el Dr. Federico Geisse. Anales de la Universidad de Chile 23, 519-532.	Chile	GAZ	GAZ:00002825	-41.26	degree	UO	UO:0000185	-73	degree	UO	UO:0000185					Finding early meteorological observations	CHILLA2	Chile	Llanquihue	1856
CHIOSO	Geisse F.1863. Meteorolojia. Ensayo sobre el clima del teritorio de Llanquihue por el Dr. Federico Geisse. Anales de la Universidad de Chile 23, 519-532.	Chile	GAZ	GAZ:00002825	-40.57	degree	UO	UO:0000185	-73.14	degree	UO	UO:0000185					Finding early meteorological observations	CHIOSO1	Chile	Osorno	1854
CHIPAR	Sobre el clima del estrecho de Magallanes por Don BenjamÃ­n MuÃ±oz Gamero. Observaciones meteorolÃ³gicas hechas en Punta Arenas desde el 1 de junio hasta el 27 de octubre. Anales de la Universidad de Chile, 9:289-296	Chile	GAZ	GAZ:00002825	-53.16	degree	UO	UO:0000185	-70.91	degree	UO	UO:0000185					Finding early meteorological observations	CHIPAR1	Chile	Punta Arenas	185106/185110
CHIPAR	El territorio de Magallanes y su colonizaciÃ³n por Jorge C. Schyte. Anales de la Universidad de Chile. Julio 1855(1), 435-465	Chile	GAZ	GAZ:00002825	-53.16	degree	UO	UO:0000185	-70.91	degree	UO	UO:0000185	10	meter	UO	UO:0000008	Finding early meteorological observations	CHIPAR2	Chile	Punta Arenas	185309/185408
CHIPAR	Dove 1859. Ãber die nicht periodischen Veranderungen der Temperatur-Vertheilung auf der OberflÃ€che der Erde. Abhandlungen der KÃ¶niglichen Akademie der Wissenschaften zu Berlin 1858. 113-428.	Chile	GAZ	GAZ:00002825	-53.16	degree	UO	UO:0000185	-70.91	degree	UO	UO:0000185					Finding early meteorological observations	CHIPAR3	Chile	Punta Arenas	185503/185606
CHIPAR	Meteorolojia. Observaciones meteorolojicas tomadas en Punta-Arenas, territorio de Magallanes, desde el 1Âº de abril hasta el 30 de setiembre de 1859, por Don Jorje C. Schythe.- ComunicaciÃ³n a la Facultad de Ciencias MatemÃ¡ticas i FÃ­sicas por el mismo seÃ±or Schythe. Anales de la Universidad de Chile 1861, 461-479.	Chile	GAZ	GAZ:00002825	-53.16	degree	UO	UO:0000185	-70.91	degree	UO	UO:0000185					Finding early meteorological observations	CHIPAR4	Chile	Punta Arenas	185904/185909
CHIPAR	Meteorolojia. Observaciones meteorolojicas tomadas en Punta-Arenas, territorio de Magallanes, desde el 1Âº de abril hasta el 30 de setiembre de 1859, por Don Jorje C. Schythe.- ComunicaciÃ³n a la Facultad de Ciencias MatemÃ¡ticas i FÃ­sicas por el mismo seÃ±or Schythe. Anales de la Universidad de Chile 1861, 461-479.	Chile	GAZ	GAZ:00002825	-53.16	degree	UO	UO:0000185	-70.91	degree	UO	UO:0000185					Finding early meteorological observations	CHIPAR5	Chile	Punta Arenas	185904/185909
CHIPHA	Mayne 1871. Sailing directions for Magellan Strait, and channels leading to the gulf of PeÃ±as. Hydrographic office, London 116 pp.	Chile	GAZ	GAZ:00002825	-53.16	degree	UO	UO:0000185	-70.93	degree	UO	UO:0000185					Finding early meteorological observations	CHIPHA1	Chile	Puerto Hambre	182202/182208
CHIPMO	Geisse F.1863. Meteorolojia. Ensayo sobre el clima del territorio de Llanquihue por el Dr. Federico Geisse. Anales de la Universidad de Chile 23, 519-532.	Chile	GAZ	GAZ:00002825	-41.48	degree	UO	UO:0000185	-72.95	degree	UO	UO:0000185					Finding early meteorological observations	CHIPMO1	Chile	Puerto Montt	1859
CHIPMO	Geisse F.1863. Meteorolojia. Ensayo sobre el clima del teritorio de Llanquihue por el Dr. Federico Geisse. Anales de la Universidad de Chile 23, 519-532.	Chile	GAZ	GAZ:00002825	-41.48	degree	UO	UO:0000185	-72.95	degree	UO	UO:0000185					Finding early meteorological observations	CHIPMO2	Chile	Puerto Montt	1859
CHIPMO	Observaciones meteorolojicas ejecutadas en Puerto Mont ten 1868. Anales de la Universidad de Chile, enero 1870, 362-396.	Chile	GAZ	GAZ:00002825	-41.48	degree	UO	UO:0000185	-72.95	degree	UO	UO:0000185					Finding early meteorological observations	CHIPMO3	Chile	Puerto Montt	186810/186912
CHIPMO	Observaciones MeteorolÃ³jicas 1871. Practicadas en Constitucion, Corral, Ancud y Puerto Montt. Anales de la Universidad de Chile 1873, 221-288	Chile	GAZ	GAZ:00002825	-41.48	degree	UO	UO:0000185	-72.95	degree	UO	UO:0000185					Finding early meteorological observations	CHIPMO4	Chile	Puerto Montt	187101/187212
CHISCH	Observaciones meteorolojicas de las lluvias I de algunos otros fenÃ³menos anÃ¡logos, acaecidos en la capital desde el aÃ±o de 1824 hasta el 1850 especificandose en muchos de ellos las horas de lluvia estando el sol en el Horizonte i bajo de Ã©l. Anales de la Universidad de Chile 1850, 185-300	Chile	GAZ	GAZ:00002825	-33.44	degree	UO	UO:0000185	-70.65	degree	UO	UO:0000185					Finding early meteorological observations	CHISCH1	Chile	Santiago de Chile	1824/1850
CHIVAL	Dove 1859. Ãber die nicht periodischen Veranderungen der Temperatur-Vertheilung auf der OberflÃ€che der Erde. Abhandlungen der KÃ¶niglichen Akademie der Wissenschaften zu Berlin 1858. 113-428.	Chile	GAZ	GAZ:00002825	-33.04	degree	UO	UO:0000185	-71.62	degree	UO	UO:0000185					Finding early meteorological observations	CHIVAL1	Chile	Valparaiso	183707/183906
CHIVAL	Dove 1859. Ãber die nicht periodischen Veranderungen der Temperatur-Vertheilung auf der OberflÃ€che der Erde. Abhandlungen der KÃ¶niglichen Akademie der Wissenschaften zu Berlin 1858. 113-428.	Chile	GAZ	GAZ:00002825	-33.04	degree	UO	UO:0000185	-71.62	degree	UO	UO:0000185					Finding early meteorological observations	CHIVAL2	Chile	Valparaiso	185305/185512
CHIVAL	Moesta C. DeterminaciÃ³n de la temperatura media anual de Valparaiso i algunas consideraciones relativas a la distribuciÃ³n de la temperatura en la Costa occidental de la AmÃ©rica del Sur. Anales de la universidad de Chile, 1864 (24), 190-199/ Moesta C. 1865. MeteorolojÃ­a. Nueva determinacion de la temperatura media anual de Santiago y Valpataiso i observaciones meteorolÃ³jicas hechas en el Obse…	Chile	GAZ	GAZ:00002825	-33.02	degree	UO	UO:0000185	-71.64	degree	UO	UO:0000185					Finding early meteorological observations	CHIVAL3	Chile	Valparaiso	186303/186812
CHIVAL	Observaciones MeteorolÃ³jicas 1871. Practicadas en el Faro de Caldera, Coquimbo y Valparaiso. Anales de la Universidad de Chile 1873, 161-220.	Chile	GAZ	GAZ:00002825	-33.02	degree	UO	UO:0000185	-71.64	degree	UO	UO:0000185					Finding early meteorological observations	CHIVAL4	Chile	Valparaiso	187101/187204
CHIVLD	Dove 1859. Ãber die nicht periodischen Veranderungen der Temperatur-Vertheilung auf der OberflÃ€che der Erde. Abhandlungen der KÃ¶niglichen Akademie der Wissenschaften zu Berlin 1858. 113-428.	Chile	GAZ	GAZ:00002825	-39.81	degree	UO	UO:0000185	-73.24	degree	UO	UO:0000185					Finding early meteorological observations	CHIVLD1	Chile	Valdivia	185109/185412
CHIVLD	Memoria sobre el clima de Valdivia- comunicado a la Facultad de Ciencias por el Dr. Philippi. Anales de la Universidad de Chile 1852(1), 283-288	Chile	GAZ	GAZ:00002825	-39.81	degree	UO	UO:0000185	-73.24	degree	UO	UO:0000185					Finding early meteorological observations	CHIVLD2	Chile	Valdivia	185104/185203
COLALE	Observacionesde la cantidad de lluvia hechas en AlegrÃ­a, principio del valle de Cali, por D. Mariano del Campo y Larraondo. Semanario de la Nueva Granada 1849	Colombia	GAZ	GAZ:00002929	3.01	degree	UO	UO:0000185	-76.48	degree	UO	UO:0000185					Finding early meteorological observations	COLALE1	Colombia	Alegria	180808/180812
COLBOG	Boussingault J.B. 1851. Ãconomie rurale considÃ©rÃ©e dans ses rapports avec la chimie, la physique et la mÃ©tÃ©orologie. BÃ©chet Jeune, Paris.	Colombia	GAZ	GAZ:00002929	4.59	degree	UO	UO:0000185	-74.07	degree	UO	UO:0000185					Finding early meteorological observations	COLBOG1	Colombia	Bogota	180701/180712
COLBOG	Observaciones meteorologicas hechas en el Observatorio astronomico de Santa Fe de Bogata por D. Francisco JosÃ© de Caldas. Semanario de la Nueva Granada 1849.	Colombia	GAZ	GAZ:00002929	4.59	degree	UO	UO:0000185	-74.07	degree	UO	UO:0000185	2650	meter	UO	UO:0000008	Finding early meteorological observations	COLBOG2	Colombia	Bogota	180801/180806
COLBOG	Boussingault M. 1849. Viajes cientÃ­ficos a los Andes Ecuatoriales. Lasserre, Paris, Francia. 322pp.	Colombia	GAZ	GAZ:00002929	4.59	degree	UO	UO:0000185	-74.07	degree	UO	UO:0000185	2650	meter	UO	UO:0000008	Finding early meteorological observations	COLBOG3	Colombia	Bogota	182308/182407
COLBOG	Boussingault J.B. 1851. Ãconomie rurale considÃ©rÃ©e dans ses rapports avec la chimie, la physique et la mÃ©tÃ©orologie. BÃ©chet Jeune, Paris.	Colombia	GAZ	GAZ:00002929	4.59	degree	UO	UO:0000185	-74.07	degree	UO	UO:0000185	2650	meter	UO	UO:0000008	Finding early meteorological observations	COLBOG4	Colombia	Bogota	182403/182407
COLBOG	Annuaire de la sociÃ©tÃ© mÃ©tÃ©orologique de France 1853. 269pp	Colombia	GAZ	GAZ:00002929	4.59	degree	UO	UO:0000185	-74.07	degree	UO	UO:0000185	2660	meter	UO	UO:0000008	Finding early meteorological observations	COLBOG5	Colombia	Bogota	184805/185005
COLBOG	Annuaire de la sociÃ©tÃ© mÃ©tÃ©orologique de France 1853. 269pp	Colombia	GAZ	GAZ:00002929	4.59	degree	UO	UO:0000185	-74.07	degree	UO	UO:0000185	2660	meter	UO	UO:0000008	Finding early meteorological observations	COLBOG6	Colombia	Bogota	184805/185005
COLBOG	Boussingault M. 1849. Viajes cientÃ­ficos a los Andes Ecuatoriales. Lasserre, Paris, Francia. 322pp.	Colombia	GAZ	GAZ:00002929	4.59	degree	UO	UO:0000185	-74.07	degree	UO	UO:0000185	2650	meter	UO	UO:0000008	Finding early meteorological observations	COLBOG7	Colombia	Bogota	183109/183512
COLBOG	Boussingault M. 1849. Viajes cientÃ­ficos a los Andes Ecuatoriales. Lasserre, Paris, Francia. 322pp.	Colombia	GAZ	GAZ:00002929	4.59	degree	UO	UO:0000185	-74.07	degree	UO	UO:0000185	2650	meter	UO	UO:0000008	Finding early meteorological observations	COLBOG8	Colombia	Bogota	183109/183512
COLCAR	Observaciones de la cantidad de lluvia hechas en Cartagena de Indias, por D. Manuel Rodriguez Torices. Semanario de la Nueva Granada 1849	Colombia	GAZ	GAZ:00002929	10.42	degree	UO	UO:0000185	-75.55	degree	UO	UO:0000185					Finding early meteorological observations	COLCAR1	Colombia	Cartagena	180808/180812
COLMAR	Boussingault J.B. 1851. Ãconomie rurale considÃ©rÃ©e dans ses rapports avec la chimie, la physique et la mÃ©tÃ©orologie. BÃ©chet Jeune, Paris.	Colombia	GAZ	GAZ:00002929	5.47	degree	UO	UO:0000185	-75.6	degree	UO	UO:0000185					Finding early meteorological observations	COLMAR1	Colombia	Marmato	1827
COLMAR	Boussingault J.B. 1851. Ãconomie rurale considÃ©rÃ©e dans ses rapports avec la chimie, la physique et la mÃ©tÃ©orologie. BÃ©chet Jeune, Paris.	Colombia	GAZ	GAZ:00002929	5.47	degree	UO	UO:0000185	-75.6	degree	UO	UO:0000185					Finding early meteorological observations	COLMAR2	Colombia	Marmato	1853/1854
COLPOP	Observaciones de la cantidad de lluvia hechas en Popayan, por D. Antonio Arboleda y D. Santiago PÃ©rez Valencia.	Colombia	GAZ	GAZ:00002929	2.44	degree	UO	UO:0000185	-76.61	degree	UO	UO:0000185					Finding early meteorological observations	COLPOP1	Colombia	Popayan	180808/180812
CRISJO	Estreber F., 1868. Censo general de la RepÃºblica de Costa-Rica. Inprenta Nacional, San JosÃ© de Costa-Rica.	Costa Rica	GAZ	GAZ:00002901	9.93	degree	UO	UO:0000185	-84.08	degree	UO	UO:0000185					Finding early meteorological observations	CRISJO1	Costa Rica	San Jose	186601/186712
CRISJO	Pitter E., 1889. Anales del instituto fÃ­sico-geogrÃ¡fico nacional	Costa Rica	GAZ	GAZ:00002901	9.93	degree	UO	UO:0000185	-84.08	degree	UO	UO:0000185	1199	meter	UO	UO:0000008	Finding early meteorological observations	CRISJO2	Costa Rica	San Jose	1866/1880
CSRHER	Estreber F., 1868. Censo general de la RepÃºblica de Costa-Rica. Inprenta Nacional, San JosÃ© de Costa-Rica.	Costa Rica	GAZ	GAZ:00002901	10	degree	UO	UO:0000185	-84.12	degree	UO	UO:0000185	1170	meter	UO	UO:0000008	Finding early meteorological observations	CSRHER1	Costa Rica	Heredia	186601/186712
CUBALQ	de Sagra, R., 1863, Historia fÃ­sica, polÃ­tica y natural de la isla de Cuba. Tomo I. LibrerÃ­a de Arthur Bertrand, Paris, 1832-1863 (Imprenta de Maulde y Renou), 302 pp.	Cuba	GAZ	GAZ:00003762	22.8	degree	UO	UO:0000185	-82.58	degree	UO	UO:0000185					Finding early meteorological observations	CUBALQ1	Cuba	Alquizar	1821; 182401/182405
CUBHAV	de Sagra, R., 1863, Historia fÃ­sica, polÃ­tica y natural de la isla de Cuba. Tomo I. LibrerÃ­a de Arthur Bertrand, Paris, 1832-1863 (Imprenta de Maulde y Renou), 302 pp.	Cuba	GAZ	GAZ:00003762	19.43	degree	UO	UO:0000185	-99.14	degree	UO	UO:0000185					Finding early meteorological observations	CUBHAV1	Cuba	Havana	1794
CUBHAV	de Sagra, R., 1863, Historia fÃ­sica, polÃ­tica y natural de la isla de Cuba. Tomo I. LibrerÃ­a de Arthur Bertrand, Paris, 1832-1863 (Imprenta de Maulde y Renou), 302 pp.	Cuba	GAZ	GAZ:00003762	19.43	degree	UO	UO:0000185	-99.14	degree	UO	UO:0000185					Finding early meteorological observations	CUBHAV2	Cuba	Havana	1800/1801; 1806/1807
CUBHAV	de Sagra, R., 1863, Historia fÃ­sica, polÃ­tica y natural de la isla de Cuba. Tomo I. LibrerÃ­a de Arthur Bertrand, Paris, 1832-1863 (Imprenta de Maulde y Renou), 302 pp.	Cuba	GAZ	GAZ:00003762	19.43	degree	UO	UO:0000185	-99.14	degree	UO	UO:0000185					Finding early meteorological observations	CUBHAV3	Cuba	Havana	181103/181512
CUBHAV	de Sagra, R., 1863, Historia fÃ­sica, polÃ­tica y natural de la isla de Cuba. Tomo I. LibrerÃ­a de Arthur Bertrand, Paris, 1832-1863 (Imprenta de Maulde y Renou), 302 pp.	Cuba	GAZ	GAZ:00003762	23.13	degree	UO	UO:0000185	-82.35	degree	UO	UO:0000185	30	meter	UO	UO:0000008	Finding early meteorological observations	CUBHAV4	Cuba	Havana	1825/1831
CUBHAV	Cartera Cubana (Newspaper)	Cuba	GAZ	GAZ:00003762	19.43	degree	UO	UO:0000185	-99.14	degree	UO	UO:0000185					Finding early meteorological observations	CUBHAV5	Cuba	Havana	1838/1839
CUBHAV	Pichardo, E., 1854, GeografÃ­a de la Isla de Cuba, Establecimiento TipogrÃ¡fico de D. M. Molder, La Habana.	Cuba	GAZ	GAZ:00003762	23.13	degree	UO	UO:0000185	-82.35	degree	UO	UO:0000185					Finding early meteorological observations	CUBHAV6	Cuba	Havana	185408
CUBHAV	Pichardo, E., 1854, GeografÃ­a de la Isla de Cuba, Establecimiento TipogrÃ¡fico de D. M. Molder, La Habana.	Cuba	GAZ	GAZ:00003762	23.13	degree	UO	UO:0000185	-82.35	degree	UO	UO:0000185					Finding early meteorological observations	CUBHAV7	Cuba	Havana	185501
CUBHAV	Anales de la Isla de Cuba 1855. Imprenta del tiempo, Habana. 1856, 685pp.	Cuba	GAZ	GAZ:00003762	23.13	degree	UO	UO:0000185	-82.35	degree	UO	UO:0000185					Finding early meteorological observations	CUBHAV8	Cuba	Havana	185401/185612
CUBHAV	Anales de la Real Academia de Ciencias Medicas, FÃ­sicas y Naturales de la Habana.	Cuba	GAZ	GAZ:00003762	23.12	degree	UO	UO:0000185	-82.35	degree	UO	UO:0000185					Finding early meteorological observations	CUBHAV9	Cuba	Havana	186407/186911
CUBHAV	Anales de la Real Academia de Ciencias Medicas, FÃ­sicas y Naturales de la Habana.	Cuba	GAZ	GAZ:00003762	23.12	degree	UO	UO:0000185	-82.35	degree	UO	UO:0000185					Finding early meteorological observations	CUBHAV10	Cuba	Havana	187011/188012
CUBHAV	Anales de la Real Academia de Ciencias Medicas, FÃ­sicas y Naturales de la Habana.	Cuba	GAZ	GAZ:00003762	23.12	degree	UO	UO:0000185	-82.35	degree	UO	UO:0000185					Finding early meteorological observations	CUBHAV11	Cuba	Havana	188501/190512
CUBMAT	Pichardo, E., 1854, GeografÃ­a de la Isla de Cuba, Establecimiento TipogrÃ¡fico de D. M. Molder, La Habana. RodrÃ­guez Ferrer, M., 1876, Naturaleza y CivilizaciÃ³n de la Grandiosa Isla de Cuba. Imprenta de J. Noguera a Cargo de M. MartÃ­nez, calle de Bordadores No. 7, Madrid.	Cuba	GAZ	GAZ:00003762	23.05	degree	UO	UO:0000185	-81.58	degree	UO	UO:0000185					Finding early meteorological observations	CUBMAT1	Cuba	Matanzas	183701; 183708; 184601; 184608
CUBUBA	de Sagra, R., 1863, Historia fÃ­sica, polÃ­tica y natural de la isla de Cuba. Tomo I. LibrerÃ­a de Arthur Bertrand, Paris, 1832-1863 (Imprenta de Maulde y Renou), 302 pp.	Cuba	GAZ	GAZ:00003762	23	degree	UO	UO:0000185	-82.42	degree	UO	UO:0000185					Finding early meteorological observations	CUBUBA1	Cuba	Ubajay	1796/1799
FRABAS	de Sagra, R., 1827, Memorias para servir de introducciÃ³n a la Horticultura cubana. Nueva York 24pp.	Department of Guadeloupe	GAZ	GAZ:00067135	15.99	degree	UO	UO:0000185	-61.73	degree	UO	UO:0000185					Finding early meteorological observations	FRABAS1	Department of Guadeloupe	Basse Terre	180001/180012
FRAFFR	de Sagra, R., 1827, Memorias para servir de introducciÃ³n a la Horticultura cubana. Nueva York 24pp.	Department of Martinique	GAZ	GAZ:00003947	14.6	degree	UO	UO:0000185	-61.07	degree	UO	UO:0000185					Finding early meteorological observations	FRAFFR1	Department of Martinique	Fort de France	180701/180712
ECUANT	Aguirre C (1851a) Rapport sur les observations mÃ©tÃ©orologiques faites Ã l'Antisana, par M. Carlos Aguirre [Summary of the meteorological observations done at Antisana by M. Carlos Aguirre]. Comptes rendus de l'AcadÃ©mie des Sciences [Proceedings of the Academy of Sciences]32: 741-755. (In French) Aguirre C (1851b) Observaciones meteorolÃ³gicas hechas en Antisana, por D. C. Aguirre [Meteorologic…	Ecuador	GAZ	GAZ:00002912	-0.52	degree	UO	UO:0000185	-78.22	degree	UO	UO:0000185					Finding early meteorological observations	ECUANT1	Ecuador	Antisana	184512/184612
ECULAT	Stubel A. 1897. Die Vulkanberge Von Ecuador geologish-topographisch aufgenomnen und beschrieben. Verlag Von A, Asher CO., Berlin.	Ecuador	GAZ	GAZ:00002912	-0.93	degree	UO	UO:0000185	-78.62	degree	UO	UO:0000185					Finding early meteorological observations	ECULAT1	Ecuador	Latacunga	1873/1874
ECUQUI	Boussingault M. 1849. Viajes cientÃ­ficos a los Andes Ecuatoriales. Lasserre, Paris, Francia. 322pp.	Ecuador	GAZ	GAZ:00002912	-0.21	degree	UO	UO:0000185	-78.51	degree	UO	UO:0000185					Finding early meteorological observations	ECUQUI1	Ecuador	Quito	182507/182806
ECUQUI	Aguilar F.C., 1865. BoletÃ­n meteorolÃ³gico o resumen de las observaciones meteorolÃ³gicas: Hechas en el Colegio Nacional de Quito a cargo de los padres de la CompaÃ±Ã­a de JesÃºs, desde el 7 de junio de 1864 hasta el 7 del mismo mes y aÃ±o de 1865 y comparadas con las de Guatemala de 1862 y con la de Santiago de Chile de 1863 y 64. Imprenta Nacional M. Mosquera. 44pp.	Ecuador	GAZ	GAZ:00002912	-0.22	degree	UO	UO:0000185	-78.51	degree	UO	UO:0000185					Finding early meteorological observations	ECUQUI2	Ecuador	Quito	186406/186505
ECUQUI	Aguilar F.C., 1865. BoletÃ­n meteorolÃ³gico o resumen de las observaciones meteorolÃ³gicas: Hechas en el Colegio Nacional de Quito a cargo de los padres de la CompaÃ±Ã­a de JesÃºs, desde el 7 de junio de 1864 hasta el 7 del mismo mes y aÃ±o de 1865 y comparadas con las de Guatemala de 1862 y con la de Santiago de Chile de 1863 y 64. Imprenta Nacional M. Mosquera. 44pp.	Ecuador	GAZ	GAZ:00002912	-0.22	degree	UO	UO:0000185	-78.51	degree	UO	UO:0000185					Finding early meteorological observations	ECUQUI3	Ecuador	Quito	18640622/18640625
ECUQUI	Aguilar F.C. 1868. BoletÃ­n meteorolÃ³gico del observatorio del colegio nacional de Quito, dirigido por los padres de la compaÃ±Ã­a de JesÃºs segundo AÃ±o 1866. Imprenta Nacional, Quito, Ecuador.	Ecuador	GAZ	GAZ:00002912	-0.22	degree	UO	UO:0000185	-78.51	degree	UO	UO:0000185					Finding early meteorological observations	ECUQUI4	Ecuador	Quito	186601/186612
ECUQUI	Stubel A. 1897. Die Vulkanberge Von Ecuador geologish-topographisch aufgenomnen und beschrieben. Verlag Von A, Asher CO., Berlin.	Ecuador	GAZ	GAZ:00002912	-0.21	degree	UO	UO:0000185	-78.5	degree	UO	UO:0000185					Finding early meteorological observations	ECUQUI5	Ecuador	Quito	1870/1873
ECUQUI	Stubel A. 1897. Die Vulkanberge Von Ecuador geologish-topographisch aufgenomnen und beschrieben. Verlag Von A, Asher CO., Berlin.	Ecuador	GAZ	GAZ:00002912	-0.21	degree	UO	UO:0000185	-78.5	degree	UO	UO:0000185					Finding early meteorological observations	ECUQUI6	Ecuador	Quito	1878/1881
ECUQUI	Menten 1878-1882. BoletÃ­n del Observatorio AstronÃ³mico de Quito/ Menten J.B, 1877. Historia y descripciÃ³n del Observatorio AstronÃ³mico de Quito, Imprenta Nacional, Quito, Ecuador 18pp.	Ecuador	GAZ	GAZ:00002912	-0.21	degree	UO	UO:0000185	-78.5	degree	UO	UO:0000185					Finding early meteorological observations	ECUQUI7	Ecuador	Quito	187810/188203
ECURIO	Stubel A. 1897. Die Vulkanberge Von Ecuador geologish-topographisch aufgenomnen und beschrieben. Verlag Von A, Asher CO., Berlin.	Ecuador	GAZ	GAZ:00002912	-1.67	degree	UO	UO:0000185	-78.65	degree	UO	UO:0000185					Finding early meteorological observations	ECURIO1	Ecuador	Riobamba	1872
SALSSA	Harrington M. W. 1900. Central America Rainfall. Bulletin of the Philosophical Society of Washington (1895-1899) 13: 1-30	El Salvador	GAZ	GAZ:00002935	13.71	degree	UO	UO:0000185	-89.21	degree	UO	UO:0000185	0.657	meter	UO	UO:0000008	Finding early meteorological observations	SALSSA1	El Salvador	San Salvador	1889/1892
GUAGUA	Dove 1859. Ãber die nicht periodischen Veranderungen der Temperatur-Vertheilung auf der OberflÃ€che der Erde. Abhandlungen der KÃ¶niglichen Akademie der Wissenschaften zu Berlin 1858.	Guatemala	GAZ	GAZ:00002936	14.64	degree	UO	UO:0000185	-90.51	degree	UO	UO:0000185					Finding early meteorological observations	GUAGUA1	Guatemala	Guatemala	1846/1848
GUAGUA	Dove 1859. Ãber die nicht periodischen Veranderungen der Temperatur-Vertheilung auf der OberflÃ€che der Erde. Abhandlungen der KÃ¶niglichen Akademie der Wissenschaften zu Berlin 1858.	Guatemala	GAZ	GAZ:00002936	14.64	degree	UO	UO:0000185	-90.51	degree	UO	UO:0000185					Finding early meteorological observations	GUAGUA2	Guatemala	Guatemala	184707/184812
GUAGUA	Revista de los progresos de las ciencias exactas, fÃ­sicas y naturales, Vol. 7-10	Guatemala	GAZ	GAZ:00002936	14.64	degree	UO	UO:0000185	-90.51	degree	UO	UO:0000185					Finding early meteorological observations	GUAGUA3	Guatemala	Guatemala	185602/185912
GUAGUA	Aguilar F.C., 1865. BoletÃ­n meteorolÃ³gico o resumen de las observaciones meteorolÃ³gicas: Hechas en el Colegio Nacional de Quito a cargo de los padres de la CompaÃ±Ã­a de JesÃºs, desde el 7 de junio de 1864 hasta el 7 del mismo mes y aÃ±o de 1865 y comparadas con las de Guatemala de 1862 y con la de Santiago de Chile de 1863 y 64. Imprenta Nacional, Quito, Ecuador. 44pp.	Guatemala	GAZ	GAZ:00002936	14.64	degree	UO	UO:0000185	-90.51	degree	UO	UO:0000185					Finding early meteorological observations	GUAGUA4	Guatemala	Guatemala	1862
GUAGUA	Harrington M. W. 1900. Central America Rainfall. Bulletin of the Philosophical Society of Washington (1895-1899) 13: 1-30	Guatemala	GAZ	GAZ:00002936	14.64	degree	UO	UO:0000185	-90.51	degree	UO	UO:0000185	1477	meter	UO	UO:0000008	Finding early meteorological observations	GUAGUA5	Guatemala	Guatemala	1856/1882
BGUGEO	Sandeman P. 1857. Monthly tables of daily means of meteorological elements deduced from observations taken at the observatory, Georgetown, Demerara, British Guiana. A. Mackenzie & CO., Greenock, 275pp.	Guyana	GAZ	GAZ:00002522	6.8	degree	UO	UO:0000185	-58.14	degree	UO	UO:0000185					Finding early meteorological observations	BGUGEO1	Guyana	Georgetown	184601/185612
JAMUPC	James H. 1855. Abstracts from the meteorological observations taken at the stations of the Royal Engineers in the year 1853-1854. George Edward Eyre and William Spottiswoode, London. 122pp.	Jamaica	GAZ	GAZ:00251084	17.99	degree	UO	UO:0000185	-76.78	degree	UO	UO:0000185	68.5	meter	UO	UO:0000008	Finding early meteorological observations	JAMUPC1	Jamaica	Up Park Camp	185302/185401
MEXMEX	Alzate J.A. 1831. Observaciones meteorolÃ³gicas de los Ãºltimos nueve meses de el aÃ±o de 1769. Gacetas de literatura de Mexico tomo 4, 49-61.	Mexico	GAZ	GAZ:00002852	19.44	degree	UO	UO:0000185	-99.14	degree	UO	UO:0000185					Finding early meteorological observations	MEXMEX1	Mexico	Mexico	176904/176912
MEXMEX	BoletÃ­n de la sociedad mexicana de geografÃ­a y estadÃ­stica tomo VII 1859, pagina 492.	Mexico	GAZ	GAZ:00002852	19.43	degree	UO	UO:0000185	-99.14	degree	UO	UO:0000185					Finding early meteorological observations	MEXMEX2	Mexico	Mexico	1858
NICRIV	Harrington M. W. 1900. Central America Rainfall. Bulletin of the Philosophical Society of Washington (1895-1899) 13: 1-30	Nicaragua	GAZ	GAZ:00002978	11.44	degree	UO	UO:0000185	-85.82	degree	UO	UO:0000185	60.96	meter	UO	UO:0000008	Finding early meteorological observations	NICRIV1	Nicaragua	Rivas	1880/1894
PANCOL	Harrington M. W. 1900. Central America Rainfall. Bulletin of the Philosophical Society of Washington (1895-1899) 13: 1-30	Panama	GAZ	GAZ:00002892	9.36	degree	UO	UO:0000185	-79.9	degree	UO	UO:0000185	0	meter	UO	UO:0000008	Finding early meteorological observations	PANCOL1	Panama	Colon	1865/1866; 1868/1874; 1882/1886
PANGAM	Harrington M. W. 1900. Central America Rainfall. Bulletin of the Philosophical Society of Washington (1895-1899) 13: 1-30	Panama	GAZ	GAZ:00002892	9.12	degree	UO	UO:0000185	-79.7	degree	UO	UO:0000185	31.09	meter	UO	UO:0000008	Finding early meteorological observations	PANGAM1	Panama	Gamboa	1882; 1884/1886
PANNAO	Harrington M. W. 1900. Central America Rainfall. Bulletin of the Philosophical Society of Washington (1895-1899) 13: 1-30	Panama	GAZ	GAZ:00002892	8.91	degree	UO	UO:0000185	-79.53	degree	UO	UO:0000185	14.03	meter	UO	UO:0000008	Finding early meteorological observations	PANNAO1	Panama	Naos	1882/1886
PANPAN	Harrington M. W. 1900. Central America Rainfall. Bulletin of the Philosophical Society of Washington (1895-1899) 13: 1-30	Panama	GAZ	GAZ:00002892	8.95	degree	UO	UO:0000185	-79.53	degree	UO	UO:0000185	0	meter	UO	UO:0000008	Finding early meteorological observations	PANPAN1	Panama	Panama	1879/1882
PANTAB	Harrington M. W. 1900. Central America Rainfall. Bulletin of the Philosophical Society of Washington (1895-1899) 13: 1-30	Panama	GAZ	GAZ:00002892	8.79	degree	UO	UO:0000185	-79.55	degree	UO	UO:0000185	0	meter	UO	UO:0000008	Finding early meteorological observations	PANTAB1	Panama	Taboga Island	1861/1864
PERLIM	El conocimiento de los Tiempos, Almanaque Peruano and Calendario Peruano.	Peru	GAZ	GAZ:00002932	-12.05	degree	UO	UO:0000185	-77.03	degree	UO	UO:0000185					Finding early meteorological observations	PERLIM1	Peru	Lima	1754/1856
PERLIM	El Mercurio Peruano (newspaper)	Peru	GAZ	GAZ:00002932	-12.05	degree	UO	UO:0000185	-77.03	degree	UO	UO:0000185					Finding early meteorological observations	PERLIM2	Peru	Lima	179101/179405
PERLIM	El Mercurio Peruano (newspaper)	Peru	GAZ	GAZ:00002932	-12.05	degree	UO	UO:0000185	-77.03	degree	UO	UO:0000185					Finding early meteorological observations	PERLIM3	Peru	Lima	179901/180012
PRISJU	Archivo del Real Instituto y Observatorio de la Armada en San Fernando. AstronomÃ­a. Observaciones. Caja nÂº 135	Puerto Rico	GAZ	GAZ:00002822	18.47	degree	UO	UO:0000185	-66.11	degree	UO	UO:0000185					Finding early meteorological observations	PRISJU1	Puerto Rico	San Juan	187408/187507
SURPAR	Dove 1859. Ãber die nicht periodischen Veranderungen der Temperatur-Vertheilung auf der OberflÃ€che der Erde. Abhandlungen der KÃ¶niglichen Akademie der Wissenschaften zu Berlin 1858. 113-428.	Suriname	GAZ	GAZ:00002525	5.82	degree	UO	UO:0000185	-55.17	degree	UO	UO:0000185					Finding early meteorological observations	SURPAR1	Suriname	Paramaribo	185101/185403
BAHNAS	Meteorological Council, 1890. Meteorological observations at the foreign and colonial stations of the Royal Engineers and the Army Medical Department, 1852-1886. 96 pp/ James H. 1855. Abstracts from the meteorological observations taken at the stations of the Royal Engineers in the year 1853-1854. George Edward Eyre and William Spottiswoode, London. 122pp.	The Bahamas	GAZ	GAZ:00002733	25.07	degree	UO	UO:0000185	-77.36	degree	UO	UO:0000185	30.48	meter	UO	UO:0000008	Finding early meteorological observations	BAHNAS1	The Bahamas	Nassau	185209/185412
