# Supplementary material for: Early meteorological records from Latin-America and the Caribbean during the 18th and 19th centuries
Source: Sci Data. 2017 Nov 14;4:170169. doi: 10.1038/sdata.2017.169 (PMC5685157; doi:10.1038/sdata.2017.169)
Supplement: Supplementary file 1 [file sdata2017169-isa1.zip › a_other_Dominguez-Castro.txt]

Sample Name	Protocol REF	Protocol REF	Protocol REF	Comment[resolution]	Assay Name	Raw Data File	Comment[Data Repository]	Comment[Data Record Accession]	Comment[Data Record URI]	Factor Value[country]	Factor Value[city]	Factor Value[time interval]
ARGBUA1	Digitization	Correction of non-systematic biases	Units used in the dataset	Daily	ARGBAB1	EMERLAC.zip	PANGAEA	doi:10.1594/PANGAEA.871480	https://doi.org/10.1594/PANGAEA.871480	Argentina	Buenos Aires	180108/180109
ARGBUA2	Digitization	Correction of non-systematic biases	Units used in the dataset	Monthly	ARGBAB1	EMERLAC.zip	PANGAEA	doi:10.1594/PANGAEA.871480	https://doi.org/10.1594/PANGAEA.871480	Argentina	Buenos Aires	1805
ARGBUA3	Digitization	Correction of non-systematic biases	Units used in the dataset	Annual	ARGBAB1	EMERLAC.zip	PANGAEA	doi:10.1594/PANGAEA.871480	https://doi.org/10.1594/PANGAEA.871480	Argentina	Buenos Aires	1817/1821
ARGBUA5	Digitization	Correction of non-systematic biases	Units used in the dataset	Monthly	ARGBAB1	EMERLAC.zip	PANGAEA	doi:10.1594/PANGAEA.871480	https://doi.org/10.1594/PANGAEA.871480	Argentina	Buenos Aires	1822
ARGBUA7	Digitization	Correction of non-systematic biases	Units used in the dataset	Monthly	ARGBAB1	EMERLAC.zip	PANGAEA	doi:10.1594/PANGAEA.871480	https://doi.org/10.1594/PANGAEA.871480	Argentina	Buenos Aires	1856/1888
ARGCON1	Digitization	Correction of non-systematic biases	Units used in the dataset	Monthly	ARGBAB1	EMERLAC.zip	PANGAEA	doi:10.1594/PANGAEA.871480	https://doi.org/10.1594/PANGAEA.871480	Argentina	Concordia	187512/187812; 188703/188812
ARGCOR1	Digitization	Correction of non-systematic biases	Units used in the dataset	Monthly	ARGBAB1	EMERLAC.zip	PANGAEA	doi:10.1594/PANGAEA.871480	https://doi.org/10.1594/PANGAEA.871480	Argentina	Cordoba	187309/188812
BELBEL1	Digitization	Correction of non-systematic biases	Units used in the dataset	Annual	ARGBAB1	EMERLAC.zip	PANGAEA	doi:10.1594/PANGAEA.871480	https://doi.org/10.1594/PANGAEA.871480	Belize	Belize	1848/1888
BRABAH2	Digitization	Correction of non-systematic biases	Units used in the dataset	Monthly	ARGBAB1	EMERLAC.zip	PANGAEA	doi:10.1594/PANGAEA.871480	https://doi.org/10.1594/PANGAEA.871480	Brazil	Bahia	184601/184607
BRAREC4	Digitization	Correction of non-systematic biases	Units used in the dataset	Daily	ARGBAB1	EMERLAC.zip	PANGAEA	doi:10.1594/PANGAEA.871480	https://doi.org/10.1594/PANGAEA.871480	Brazil	Recife	18420801/18430131
BRARIO1	Digitization	Correction of non-systematic biases	Units used in the dataset	Monthly	ARGBAB1	EMERLAC.zip	PANGAEA	doi:10.1594/PANGAEA.871480	https://doi.org/10.1594/PANGAEA.871480	Brazil	Rio de Janeiro	178105/178812
BRARIO2	Digitization	Correction of non-systematic biases	Units used in the dataset	Monthly	ARGBAB1	EMERLAC.zip	PANGAEA	doi:10.1594/PANGAEA.871480	https://doi.org/10.1594/PANGAEA.871480	Brazil	Rio de Janeiro	178105/178812
BRARIO3	Digitization	Correction of non-systematic biases	Units used in the dataset	Daily	ARGBAB1	EMERLAC.zip	PANGAEA	doi:10.1594/PANGAEA.871480	https://doi.org/10.1594/PANGAEA.871480	Brazil	Rio de Janeiro	181302/181412
BRARIO4	Digitization	Correction of non-systematic biases	Units used in the dataset	Daily	ARGBAB1	EMERLAC.zip	PANGAEA	doi:10.1594/PANGAEA.871480	https://doi.org/10.1594/PANGAEA.871480	Brazil	Rio de Janeiro	18210531/18221021
BRARIO5	Digitization	Correction of non-systematic biases	Units used in the dataset	Monthly	ARGBAB1	EMERLAC.zip	PANGAEA	doi:10.1594/PANGAEA.871480	https://doi.org/10.1594/PANGAEA.871480	Brazil	Rio de Janeiro	1836/1837
BRARIO7	Digitization	Correction of non-systematic biases	Units used in the dataset	Monthly	ARGBAB1	EMERLAC.zip	PANGAEA	doi:10.1594/PANGAEA.871480	https://doi.org/10.1594/PANGAEA.871480	Brazil	Rio de Janeiro	1851/1856
BRASPA1	Digitization	Correction of non-systematic biases	Units used in the dataset	Daily	ARGBAB1	EMERLAC.zip	PANGAEA	doi:10.1594/PANGAEA.871480	https://doi.org/10.1594/PANGAEA.871480	Brazil	São Paulo	178810/178811
CHICAL1	Digitization	Correction of non-systematic biases	Units used in the dataset	Daily	ARGBAB1	EMERLAC.zip	PANGAEA	doi:10.1594/PANGAEA.871480	https://doi.org/10.1594/PANGAEA.871480	Chile	Caldera	1871/1872
CHICNP1	Digitization	Correction of non-systematic biases	Units used in the dataset	Daily	ARGBAB1	EMERLAC.zip	PANGAEA	doi:10.1594/PANGAEA.871480	https://doi.org/10.1594/PANGAEA.871480	Chile	Concepción	185507/185511
CHICON1	Digitization	Correction of non-systematic biases	Units used in the dataset	Daily	ARGBAB1	EMERLAC.zip	PANGAEA	doi:10.1594/PANGAEA.871480	https://doi.org/10.1594/PANGAEA.871480	Chile	Constitucion	187101/187212
CHICOQ1	Digitization	Correction of non-systematic biases	Units used in the dataset	Monthly	ARGBAB1	EMERLAC.zip	PANGAEA	doi:10.1594/PANGAEA.871480	https://doi.org/10.1594/PANGAEA.871480	Chile	Coquimbo	185212/185411
CHICOQ2	Digitization	Correction of non-systematic biases	Units used in the dataset	Daily	ARGBAB1	EMERLAC.zip	PANGAEA	doi:10.1594/PANGAEA.871480	https://doi.org/10.1594/PANGAEA.871480	Chile	Coquimbo	1869
CHICOR1	Digitization	Correction of non-systematic biases	Units used in the dataset	Daily	ARGBAB1	EMERLAC.zip	PANGAEA	doi:10.1594/PANGAEA.871480	https://doi.org/10.1594/PANGAEA.871480	Chile	Corral	187101/187212
CHILLA1	Digitization	Correction of non-systematic biases	Units used in the dataset	Monthly	ARGBAB1	EMERLAC.zip	PANGAEA	doi:10.1594/PANGAEA.871480	https://doi.org/10.1594/PANGAEA.871480	Chile	Llanquihue	185501/185612
CHILLA2	Digitization	Correction of non-systematic biases	Units used in the dataset	Annual	ARGBAB1	EMERLAC.zip	PANGAEA	doi:10.1594/PANGAEA.871480	https://doi.org/10.1594/PANGAEA.871480	Chile	Llanquihue	1856
CHIOSO1	Digitization	Correction of non-systematic biases	Units used in the dataset	Monthly	ARGBAB1	EMERLAC.zip	PANGAEA	doi:10.1594/PANGAEA.871480	https://doi.org/10.1594/PANGAEA.871480	Chile	Osorno	1854
CHIPAR1	Digitization	Correction of non-systematic biases	Units used in the dataset	Daily	ARGBAB1	EMERLAC.zip	PANGAEA	doi:10.1594/PANGAEA.871480	https://doi.org/10.1594/PANGAEA.871480	Chile	Punta Arenas	185106/185110
CHIPAR2	Digitization	Correction of non-systematic biases	Units used in the dataset	Monthly	ARGBAB1	EMERLAC.zip	PANGAEA	doi:10.1594/PANGAEA.871480	https://doi.org/10.1594/PANGAEA.871480	Chile	Punta Arenas	185309/185408
CHIPAR3	Digitization	Correction of non-systematic biases	Units used in the dataset	Monthly	ARGBAB1	EMERLAC.zip	PANGAEA	doi:10.1594/PANGAEA.871480	https://doi.org/10.1594/PANGAEA.871480	Chile	Punta Arenas	185503/185606
CHIPAR4	Digitization	Correction of non-systematic biases	Units used in the dataset	Daily	ARGBAB1	EMERLAC.zip	PANGAEA	doi:10.1594/PANGAEA.871480	https://doi.org/10.1594/PANGAEA.871480	Chile	Punta Arenas	185904/185909
CHIPHA1	Digitization	Correction of non-systematic biases	Units used in the dataset	Monthly	ARGBAB1	EMERLAC.zip	PANGAEA	doi:10.1594/PANGAEA.871480	https://doi.org/10.1594/PANGAEA.871480	Chile	Puerto Hambre	182202/182208
CHIPMO2	Digitization	Correction of non-systematic biases	Units used in the dataset	Annual	ARGBAB1	EMERLAC.zip	PANGAEA	doi:10.1594/PANGAEA.871480	https://doi.org/10.1594/PANGAEA.871480	Chile	Puerto Montt	1859
CHIPMO3	Digitization	Correction of non-systematic biases	Units used in the dataset	Daily	ARGBAB1	EMERLAC.zip	PANGAEA	doi:10.1594/PANGAEA.871480	https://doi.org/10.1594/PANGAEA.871480	Chile	Puerto Montt	186810/186912
CHIPMO4	Digitization	Correction of non-systematic biases	Units used in the dataset	Daily	ARGBAB1	EMERLAC.zip	PANGAEA	doi:10.1594/PANGAEA.871480	https://doi.org/10.1594/PANGAEA.871480	Chile	Puerto Montt	187101/187212
CHISCH1	Digitization	Correction of non-systematic biases	Units used in the dataset	Daily	ARGBAB1	EMERLAC.zip	PANGAEA	doi:10.1594/PANGAEA.871480	https://doi.org/10.1594/PANGAEA.871480	Chile	Santiago de Chile	1824/1850
CHIVAL1	Digitization	Correction of non-systematic biases	Units used in the dataset	Monthly	ARGBAB1	EMERLAC.zip	PANGAEA	doi:10.1594/PANGAEA.871480	https://doi.org/10.1594/PANGAEA.871480	Chile	Valparaiso	183707/183906
CHIVAL2	Digitization	Correction of non-systematic biases	Units used in the dataset	Monthly	ARGBAB1	EMERLAC.zip	PANGAEA	doi:10.1594/PANGAEA.871480	https://doi.org/10.1594/PANGAEA.871480	Chile	Valparaiso	185305/185512
CHIVLD1	Digitization	Correction of non-systematic biases	Units used in the dataset	Monthly	ARGBAB1	EMERLAC.zip	PANGAEA	doi:10.1594/PANGAEA.871480	https://doi.org/10.1594/PANGAEA.871480	Chile	Valdivia	185109/185412
CHIVLD2	Digitization	Correction of non-systematic biases	Units used in the dataset	Monthly	ARGBAB1	EMERLAC.zip	PANGAEA	doi:10.1594/PANGAEA.871480	https://doi.org/10.1594/PANGAEA.871480	Chile	Valdivia	185104/185203
COLBOG1	Digitization	Correction of non-systematic biases	Units used in the dataset	Monthly	ARGBAB1	EMERLAC.zip	PANGAEA	doi:10.1594/PANGAEA.871480	https://doi.org/10.1594/PANGAEA.871480	Colombia	Bogota	180701/180712
COLBOG5	Digitization	Correction of non-systematic biases	Units used in the dataset	Monthly	ARGBAB1	EMERLAC.zip	PANGAEA	doi:10.1594/PANGAEA.871480	https://doi.org/10.1594/PANGAEA.871480	Colombia	Bogota	184805/185005
COLBOG8	Digitization	Correction of non-systematic biases	Units used in the dataset	Daily	ARGBAB1	EMERLAC.zip	PANGAEA	doi:10.1594/PANGAEA.871480	https://doi.org/10.1594/PANGAEA.871480	Colombia	Bogota	183109/183512
COLCAR1	Digitization	Correction of non-systematic biases	Units used in the dataset	Monthly	ARGBAB1	EMERLAC.zip	PANGAEA	doi:10.1594/PANGAEA.871480	https://doi.org/10.1594/PANGAEA.871480	Colombia	Cartagena	180808/180812
CSRHER1	Digitization	Correction of non-systematic biases	Units used in the dataset	Monthly	ARGBAB1	EMERLAC.zip	PANGAEA	doi:10.1594/PANGAEA.871480	https://doi.org/10.1594/PANGAEA.871480	Costa Rica	Heredia	186601/186712
CUBALQ1	Digitization	Correction of non-systematic biases	Units used in the dataset	Monthly	ARGBAB1	EMERLAC.zip	PANGAEA	doi:10.1594/PANGAEA.871480	https://doi.org/10.1594/PANGAEA.871480	Cuba	Alquizar	1821; 182401/182405
CUBHAV1	Digitization	Correction of non-systematic biases	Units used in the dataset	Monthly	ARGBAB1	EMERLAC.zip	PANGAEA	doi:10.1594/PANGAEA.871480	https://doi.org/10.1594/PANGAEA.871480	Cuba	Havana	1794
CUBHAV3	Digitization	Correction of non-systematic biases	Units used in the dataset	Monthly	ARGBAB1	EMERLAC.zip	PANGAEA	doi:10.1594/PANGAEA.871480	https://doi.org/10.1594/PANGAEA.871480	Cuba	Havana	181103/181512
CUBHAV6	Digitization	Correction of non-systematic biases	Units used in the dataset	Daily	ARGBAB1	EMERLAC.zip	PANGAEA	doi:10.1594/PANGAEA.871480	https://doi.org/10.1594/PANGAEA.871480	Cuba	Havana	185408
CUBHAV7	Digitization	Correction of non-systematic biases	Units used in the dataset	Daily	ARGBAB1	EMERLAC.zip	PANGAEA	doi:10.1594/PANGAEA.871480	https://doi.org/10.1594/PANGAEA.871480	Cuba	Havana	185501
CUBHAV8	Digitization	Correction of non-systematic biases	Units used in the dataset	Monthly	ARGBAB1	EMERLAC.zip	PANGAEA	doi:10.1594/PANGAEA.871480	https://doi.org/10.1594/PANGAEA.871480	Cuba	Havana	185401/185612
CUBHAV10	Digitization	Correction of non-systematic biases	Units used in the dataset	Daily	ARGBAB1	EMERLAC.zip	PANGAEA	doi:10.1594/PANGAEA.871480	https://doi.org/10.1594/PANGAEA.871480	Cuba	Havana	187011/188012
CUBHAV11	Digitization	Correction of non-systematic biases	Units used in the dataset	Daily	ARGBAB1	EMERLAC.zip	PANGAEA	doi:10.1594/PANGAEA.871480	https://doi.org/10.1594/PANGAEA.871480	Cuba	Havana	188501/190512
CUBMAT1	Digitization	Correction of non-systematic biases	Units used in the dataset	Daily	ARGBAB1	EMERLAC.zip	PANGAEA	doi:10.1594/PANGAEA.871480	https://doi.org/10.1594/PANGAEA.871480	Cuba	Matanzas	183701; 183708; 184601; 184608
CUBUBA1	Digitization	Correction of non-systematic biases	Units used in the dataset	Monthly	ARGBAB1	EMERLAC.zip	PANGAEA	doi:10.1594/PANGAEA.871480	https://doi.org/10.1594/PANGAEA.871480	Cuba	Ubajay	1796/1799
ECUANT1	Digitization	Correction of non-systematic biases	Units used in the dataset	Monthly	ARGBAB1	EMERLAC.zip	PANGAEA	doi:10.1594/PANGAEA.871480	https://doi.org/10.1594/PANGAEA.871480	Ecuador	Antisana	184512/184612
ECUQUI2	Digitization	Correction of non-systematic biases	Units used in the dataset	Monthly	ARGBAB1	EMERLAC.zip	PANGAEA	doi:10.1594/PANGAEA.871480	https://doi.org/10.1594/PANGAEA.871480	Ecuador	Quito	186406/186505
ECUQUI3	Digitization	Correction of non-systematic biases	Units used in the dataset	Hourly	ARGBAB1	EMERLAC.zip	PANGAEA	doi:10.1594/PANGAEA.871480	https://doi.org/10.1594/PANGAEA.871480	Ecuador	Quito	18640622/18640625
ECUQUI4	Digitization	Correction of non-systematic biases	Units used in the dataset	Monthly	ARGBAB1	EMERLAC.zip	PANGAEA	doi:10.1594/PANGAEA.871480	https://doi.org/10.1594/PANGAEA.871480	Ecuador	Quito	186601/186612
ECUQUI6	Digitization	Correction of non-systematic biases	Units used in the dataset	Monthly	ARGBAB1	EMERLAC.zip	PANGAEA	doi:10.1594/PANGAEA.871480	https://doi.org/10.1594/PANGAEA.871480	Ecuador	Quito	1878/1881
ECUQUI7	Digitization	Correction of non-systematic biases	Units used in the dataset	Daily	ARGBAB1	EMERLAC.zip	PANGAEA	doi:10.1594/PANGAEA.871480	https://doi.org/10.1594/PANGAEA.871480	Ecuador	Quito	187810/188203
SALSSA1	Digitization	Correction of non-systematic biases	Units used in the dataset	Annual	ARGBAB1	EMERLAC.zip	PANGAEA	doi:10.1594/PANGAEA.871480	https://doi.org/10.1594/PANGAEA.871480	El Salvador	San Salvador	1889/1892
GUAGUA1	Digitization	Correction of non-systematic biases	Units used in the dataset	Monthly	ARGBAB1	EMERLAC.zip	PANGAEA	doi:10.1594/PANGAEA.871480	https://doi.org/10.1594/PANGAEA.871480	Guatemala	Guatemala	1846/1848
GUAGUA4	Digitization	Correction of non-systematic biases	Units used in the dataset	Monthly	ARGBAB1	EMERLAC.zip	PANGAEA	doi:10.1594/PANGAEA.871480	https://doi.org/10.1594/PANGAEA.871480	Guatemala	Guatemala	1862
GUAGUA5	Digitization	Correction of non-systematic biases	Units used in the dataset	Annual	ARGBAB1	EMERLAC.zip	PANGAEA	doi:10.1594/PANGAEA.871480	https://doi.org/10.1594/PANGAEA.871480	Guatemala	Guatemala	1856/1882
JAMUPC1	Digitization	Correction of non-systematic biases	Units used in the dataset	Monthly	ARGBAB1	EMERLAC.zip	PANGAEA	doi:10.1594/PANGAEA.871480	https://doi.org/10.1594/PANGAEA.871480	Jamaica	Up Park Camp	185302/185401
MEXMEX1	Digitization	Correction of non-systematic biases	Units used in the dataset	Daily	ARGBAB1	EMERLAC.zip	PANGAEA	doi:10.1594/PANGAEA.871480	https://doi.org/10.1594/PANGAEA.871480	Mexico	Mexico	176904/176912
