# Supplementary material for: Early meteorological records from Latin-America and the Caribbean during the 18th and 19th centuries
Source: Sci Data. 2017 Nov 14;4:170169. doi: 10.1038/sdata.2017.169 (PMC5685157; doi:10.1038/sdata.2017.169)
Supplement: Supplementary file 1 [file sdata2017169-isa1.zip › a_temp_Dominguez-Castro.txt]

Sample Name	Protocol REF	Protocol REF	Protocol REF	Comment[resolution]	Assay Name	Raw Data File	Comment[Data Repository]	Comment[Data Record Accession]	Comment[Data Record URI]	Factor Value[country]	Factor Value[city]	Factor Value[time interval]
ARGBAB1	Digitization	Correction of non-systematic biases	Units used in the dataset	Monthly	ARGBAB1	EMERLAC.zip	PANGAEA	doi:10.1594/PANGAEA.871480	https://doi.org/10.1594/PANGAEA.871480	Argentina	Bahía Blanca	1860/1882
ARGBUA1	Digitization	Correction of non-systematic biases	Units used in the dataset	Daily	ARGBUA1	EMERLAC.zip	PANGAEA	doi:10.1594/PANGAEA.871480	https://doi.org/10.1594/PANGAEA.871480	Argentina	Buenos Aires	180108/180109
ARGBUA2	Digitization	Correction of non-systematic biases	Units used in the dataset	Monthly	ARGBUA2	EMERLAC.zip	PANGAEA	doi:10.1594/PANGAEA.871480	https://doi.org/10.1594/PANGAEA.871480	Argentina	Buenos Aires	1805
ARGBUA3	Digitization	Correction of non-systematic biases	Units used in the dataset	Annual	ARGBUA3	EMERLAC.zip	PANGAEA	doi:10.1594/PANGAEA.871480	https://doi.org/10.1594/PANGAEA.871480	Argentina	Buenos Aires	1817/1821
ARGBUA4	Digitization	Correction of non-systematic biases	Units used in the dataset	Daily	ARGBUA4	EMERLAC.zip	PANGAEA	doi:10.1594/PANGAEA.871480	https://doi.org/10.1594/PANGAEA.871480	Argentina	Buenos Aires	182203/182211
ARGBUA5	Digitization	Correction of non-systematic biases	Units used in the dataset	Monthly	ARGBUA5	EMERLAC.zip	PANGAEA	doi:10.1594/PANGAEA.871480	https://doi.org/10.1594/PANGAEA.871480	Argentina	Buenos Aires	1822
ARGBUA6	Digitization	Correction of non-systematic biases	Units used in the dataset	Seasonally	ARGBUA6	EMERLAC.zip	PANGAEA	doi:10.1594/PANGAEA.871480	https://doi.org/10.1594/PANGAEA.871480	Argentina	Buenos Aires	1805/1887
ARGBUA7	Digitization	Correction of non-systematic biases	Units used in the dataset	Monthly	ARGBUA7	EMERLAC.zip	PANGAEA	doi:10.1594/PANGAEA.871480	https://doi.org/10.1594/PANGAEA.871480	Argentina	Buenos Aires	1856/1888
ARGCOR1	Digitization	Correction of non-systematic biases	Units used in the dataset	Monthly	ARGCOR1	EMERLAC.zip	PANGAEA	doi:10.1594/PANGAEA.871480	https://doi.org/10.1594/PANGAEA.871480	Argentina	Cordoba	187309/188812
ARGCRT1	Digitization	Correction of non-systematic biases	Units used in the dataset	Monthly	ARGCRT1	EMERLAC.zip	PANGAEA	doi:10.1594/PANGAEA.871480	https://doi.org/10.1594/PANGAEA.871480	Argentina	Corrientes	187304/188812
ARGGOY1	Digitization	Correction of non-systematic biases	Units used in the dataset	Seasonally	ARGGOY1	EMERLAC.zip	PANGAEA	doi:10.1594/PANGAEA.871480	https://doi.org/10.1594/PANGAEA.871480	Argentina	Goya	1876/1887
ARGMEN1	Digitization	Correction of non-systematic biases	Units used in the dataset	Monthly	ARGMEN1	EMERLAC.zip	PANGAEA	doi:10.1594/PANGAEA.871480	https://doi.org/10.1594/PANGAEA.871480	Argentina	Mendoza	187510/188012; 188603/188612
ARGPAR1	Digitization	Correction of non-systematic biases	Units used in the dataset	Monthly	ARGPAR1	EMERLAC.zip	PANGAEA	doi:10.1594/PANGAEA.871480	https://doi.org/10.1594/PANGAEA.871480	Argentina	Parana	187506/188212
ARGRAW1	Digitization	Correction of non-systematic biases	Units used in the dataset	Monthly	ARGRAW1	EMERLAC.zip	PANGAEA	doi:10.1594/PANGAEA.871480	https://doi.org/10.1594/PANGAEA.871480	Argentina	Rawson	1881/1887
ARGSAJ1	Digitization	Correction of non-systematic biases	Units used in the dataset	Monthly	ARGSAJ1	EMERLAC.zip	PANGAEA	doi:10.1594/PANGAEA.871480	https://doi.org/10.1594/PANGAEA.871480	Argentina	San Juan	186701/188712
ARGSAL1	Digitization	Correction of non-systematic biases	Units used in the dataset	Monthly	ARGSAL1	EMERLAC.zip	PANGAEA	doi:10.1594/PANGAEA.871480	https://doi.org/10.1594/PANGAEA.871480	Argentina	Salta	187301/187605; 187908/188611
ARGSES1	Digitization	Correction of non-systematic biases	Units used in the dataset	Monthly	ARGSES1	EMERLAC.zip	PANGAEA	doi:10.1594/PANGAEA.871480	https://doi.org/10.1594/PANGAEA.871480	Argentina	Santiago del Estero	187410/188609
ARGSJU1	Digitization	Correction of non-systematic biases	Units used in the dataset	Monthly	ARGSJU1	EMERLAC.zip	PANGAEA	doi:10.1594/PANGAEA.871480	https://doi.org/10.1594/PANGAEA.871480	Argentina	San Juan	187510/188812
ARGTUC1	Digitization	Correction of non-systematic biases	Units used in the dataset	Monthly	ARGTUC1	EMERLAC.zip	PANGAEA	doi:10.1594/PANGAEA.871480	https://doi.org/10.1594/PANGAEA.871480	Argentina	Tucuman	185505/186403
ARGTUC2	Digitization	Correction of non-systematic biases	Units used in the dataset	Monthly	ARGTUC2	EMERLAC.zip	PANGAEA	doi:10.1594/PANGAEA.871480	https://doi.org/10.1594/PANGAEA.871480	Argentina	Tucuman	187401/188512
ARGUSH1	Digitization	Correction of non-systematic biases	Units used in the dataset	Monthly	ARGUSH1	EMERLAC.zip	PANGAEA	doi:10.1594/PANGAEA.871480	https://doi.org/10.1594/PANGAEA.871480	Argentina	Ushuaia	187601/188506
ARGVFO1	Digitization	Correction of non-systematic biases	Units used in the dataset	Seasonally	ARGVFO1	EMERLAC.zip	PANGAEA	doi:10.1594/PANGAEA.871480	https://doi.org/10.1594/PANGAEA.871480	Argentina	Villa Formosa	1879/1887
BELBEL1	Digitization	Correction of non-systematic biases	Units used in the dataset	Annual	BELBEL1	EMERLAC.zip	PANGAEA	doi:10.1594/PANGAEA.871480	https://doi.org/10.1594/PANGAEA.871480	Belize	Belize	1848/1888
BRABAH2	Digitization	Correction of non-systematic biases	Units used in the dataset	Monthly	BRABAH2	EMERLAC.zip	PANGAEA	doi:10.1594/PANGAEA.871480	https://doi.org/10.1594/PANGAEA.871480	Brazil	Bahia	184601/184607
BRABEL1	Digitization	Correction of non-systematic biases	Units used in the dataset	Monthly	BRABEL1	EMERLAC.zip	PANGAEA	doi:10.1594/PANGAEA.871480	https://doi.org/10.1594/PANGAEA.871480	Brazil	Belem do Para	184501/184906
BRAREC1	Digitization	Correction of non-systematic biases	Units used in the dataset	Daily	BRAREC1	EMERLAC.zip	PANGAEA	doi:10.1594/PANGAEA.871480	https://doi.org/10.1594/PANGAEA.871480	Brazil	Recife	180801/181012
BRAREC2	Digitization	Correction of non-systematic biases	Units used in the dataset	Daily	BRAREC2	EMERLAC.zip	PANGAEA	doi:10.1594/PANGAEA.871480	https://doi.org/10.1594/PANGAEA.871480	Brazil	Recife	184207/184303
BRAREC3	Digitization	Correction of non-systematic biases	Units used in the dataset	Monthly	BRAREC3	EMERLAC.zip	PANGAEA	doi:10.1594/PANGAEA.871480	https://doi.org/10.1594/PANGAEA.871480	Brazil	Recife	184201/184212
BRAREC4	Digitization	Correction of non-systematic biases	Units used in the dataset	Daily	BRAREC4	EMERLAC.zip	PANGAEA	doi:10.1594/PANGAEA.871480	https://doi.org/10.1594/PANGAEA.871480	Brazil	Recife	18420801/18430131
BRARIO1	Digitization	Correction of non-systematic biases	Units used in the dataset	Monthly	BRARIO1	EMERLAC.zip	PANGAEA	doi:10.1594/PANGAEA.871480	https://doi.org/10.1594/PANGAEA.871480	Brazil	Rio de Janeiro	178105/178812
BRARIO2	Digitization	Correction of non-systematic biases	Units used in the dataset	Monthly	BRARIO2	EMERLAC.zip	PANGAEA	doi:10.1594/PANGAEA.871480	https://doi.org/10.1594/PANGAEA.871480	Brazil	Rio de Janeiro	178105/178812
BRARIO3	Digitization	Correction of non-systematic biases	Units used in the dataset	Daily	BRARIO3	EMERLAC.zip	PANGAEA	doi:10.1594/PANGAEA.871480	https://doi.org/10.1594/PANGAEA.871480	Brazil	Rio de Janeiro	181302/181412
BRARIO4	Digitization	Correction of non-systematic biases	Units used in the dataset	Daily	BRARIO4	EMERLAC.zip	PANGAEA	doi:10.1594/PANGAEA.871480	https://doi.org/10.1594/PANGAEA.871480	Brazil	Rio de Janeiro	18210531/18221021
BRARIO5	Digitization	Correction of non-systematic biases	Units used in the dataset	Monthly	BRARIO5	EMERLAC.zip	PANGAEA	doi:10.1594/PANGAEA.871480	https://doi.org/10.1594/PANGAEA.871480	Brazil	Rio de Janeiro	1836/1837
BRARIO6	Digitization	Correction of non-systematic biases	Units used in the dataset	Daily	BRARIO6	EMERLAC.zip	PANGAEA	doi:10.1594/PANGAEA.871480	https://doi.org/10.1594/PANGAEA.871480	Brazil	Rio de Janeiro	18440101/18440831
BRARIO7	Digitization	Correction of non-systematic biases	Units used in the dataset	Monthly	BRARIO7	EMERLAC.zip	PANGAEA	doi:10.1594/PANGAEA.871480	https://doi.org/10.1594/PANGAEA.871480	Brazil	Rio de Janeiro	1851/1856
BRASPA1	Digitization	Correction of non-systematic biases	Units used in the dataset	Daily	BRASPA1	EMERLAC.zip	PANGAEA	doi:10.1594/PANGAEA.871480	https://doi.org/10.1594/PANGAEA.871480	Brazil	São Paulo	178810/178811
CHIANC1	Digitization	Correction of non-systematic biases	Units used in the dataset	Daily	CHIANC1	EMERLAC.zip	PANGAEA	doi:10.1594/PANGAEA.871480	https://doi.org/10.1594/PANGAEA.871480	Chile	Ancud	187101/187212
CHICAL1	Digitization	Correction of non-systematic biases	Units used in the dataset	Daily	CHICAL1	EMERLAC.zip	PANGAEA	doi:10.1594/PANGAEA.871480	https://doi.org/10.1594/PANGAEA.871480	Chile	Caldera	1871/1872
CHICNP1	Digitization	Correction of non-systematic biases	Units used in the dataset	Daily	CHICNP1	EMERLAC.zip	PANGAEA	doi:10.1594/PANGAEA.871480	https://doi.org/10.1594/PANGAEA.871480	Chile	Concepción	185507/185511
CHICON1	Digitization	Correction of non-systematic biases	Units used in the dataset	Daily	CHICON1	EMERLAC.zip	PANGAEA	doi:10.1594/PANGAEA.871480	https://doi.org/10.1594/PANGAEA.871480	Chile	Constitucion	187101/187212
CHICOQ1	Digitization	Correction of non-systematic biases	Units used in the dataset	Monthly	CHICOQ1	EMERLAC.zip	PANGAEA	doi:10.1594/PANGAEA.871480	https://doi.org/10.1594/PANGAEA.871480	Chile	Coquimbo	185212/185411
CHICOQ2	Digitization	Correction of non-systematic biases	Units used in the dataset	Daily	CHICOQ2	EMERLAC.zip	PANGAEA	doi:10.1594/PANGAEA.871480	https://doi.org/10.1594/PANGAEA.871480	Chile	Coquimbo	1869
CHICOQ3	Digitization	Correction of non-systematic biases	Units used in the dataset	Daily	CHICOQ3	EMERLAC.zip	PANGAEA	doi:10.1594/PANGAEA.871480	https://doi.org/10.1594/PANGAEA.871480	Chile	Coquimbo	1871/1872
CHICOR1	Digitization	Correction of non-systematic biases	Units used in the dataset	Daily	CHICOR1	EMERLAC.zip	PANGAEA	doi:10.1594/PANGAEA.871480	https://doi.org/10.1594/PANGAEA.871480	Chile	Corral	187101/187212
CHILLA1	Digitization	Correction of non-systematic biases	Units used in the dataset	Monthly	CHILLA1	EMERLAC.zip	PANGAEA	doi:10.1594/PANGAEA.871480	https://doi.org/10.1594/PANGAEA.871480	Chile	Llanquihue	185501/185612
CHILLA2	Digitization	Correction of non-systematic biases	Units used in the dataset	Annual	CHILLA2	EMERLAC.zip	PANGAEA	doi:10.1594/PANGAEA.871480	https://doi.org/10.1594/PANGAEA.871480	Chile	Llanquihue	1856
CHIOSO1	Digitization	Correction of non-systematic biases	Units used in the dataset	Monthly	CHIOSO1	EMERLAC.zip	PANGAEA	doi:10.1594/PANGAEA.871480	https://doi.org/10.1594/PANGAEA.871480	Chile	Osorno	1854
CHIPAR3	Digitization	Correction of non-systematic biases	Units used in the dataset	Monthly	CHIPAR3	EMERLAC.zip	PANGAEA	doi:10.1594/PANGAEA.871480	https://doi.org/10.1594/PANGAEA.871480	Chile	Punta Arenas	185503/185606
CHIPAR4	Digitization	Correction of non-systematic biases	Units used in the dataset	Daily	CHIPAR4	EMERLAC.zip	PANGAEA	doi:10.1594/PANGAEA.871480	https://doi.org/10.1594/PANGAEA.871480	Chile	Punta Arenas	185904/185909
CHIPAR5	Digitization	Correction of non-systematic biases	Units used in the dataset	Daily	CHIPAR5	EMERLAC.zip	PANGAEA	doi:10.1594/PANGAEA.871480	https://doi.org/10.1594/PANGAEA.871480	Chile	Punta Arenas	185904/185909
CHIPHA1	Digitization	Correction of non-systematic biases	Units used in the dataset	Monthly	CHIPHA1	EMERLAC.zip	PANGAEA	doi:10.1594/PANGAEA.871480	https://doi.org/10.1594/PANGAEA.871480	Chile	Puerto Hambre	182202/182208
CHIPMO1	Digitization	Correction of non-systematic biases	Units used in the dataset	Monthly	CHIPMO1	EMERLAC.zip	PANGAEA	doi:10.1594/PANGAEA.871480	https://doi.org/10.1594/PANGAEA.871480	Chile	Puerto Montt	1859
CHIPMO2	Digitization	Correction of non-systematic biases	Units used in the dataset	Annual	CHIPMO2	EMERLAC.zip	PANGAEA	doi:10.1594/PANGAEA.871480	https://doi.org/10.1594/PANGAEA.871480	Chile	Puerto Montt	1859
CHIPMO3	Digitization	Correction of non-systematic biases	Units used in the dataset	Daily	CHIPMO3	EMERLAC.zip	PANGAEA	doi:10.1594/PANGAEA.871480	https://doi.org/10.1594/PANGAEA.871480	Chile	Puerto Montt	186810/186912
CHISCH1	Digitization	Correction of non-systematic biases	Units used in the dataset	Daily	CHISCH1	EMERLAC.zip	PANGAEA	doi:10.1594/PANGAEA.871480	https://doi.org/10.1594/PANGAEA.871480	Chile	Santiago de Chile	1824/1850
CHIVAL1	Digitization	Correction of non-systematic biases	Units used in the dataset	Monthly	CHIVAL1	EMERLAC.zip	PANGAEA	doi:10.1594/PANGAEA.871480	https://doi.org/10.1594/PANGAEA.871480	Chile	Valparaiso	183707/183906
CHIVAL3	Digitization	Correction of non-systematic biases	Units used in the dataset	Daily	CHIVAL3	EMERLAC.zip	PANGAEA	doi:10.1594/PANGAEA.871480	https://doi.org/10.1594/PANGAEA.871480	Chile	Valparaiso	186303/186812
CHIVAL4	Digitization	Correction of non-systematic biases	Units used in the dataset	Daily	CHIVAL4	EMERLAC.zip	PANGAEA	doi:10.1594/PANGAEA.871480	https://doi.org/10.1594/PANGAEA.871480	Chile	Valparaiso	187101/187204
CHIVLD1	Digitization	Correction of non-systematic biases	Units used in the dataset	Monthly	CHIVLD1	EMERLAC.zip	PANGAEA	doi:10.1594/PANGAEA.871480	https://doi.org/10.1594/PANGAEA.871480	Chile	Valdivia	185109/185412
CHIVLD2	Digitization	Correction of non-systematic biases	Units used in the dataset	Monthly	CHIVLD2	EMERLAC.zip	PANGAEA	doi:10.1594/PANGAEA.871480	https://doi.org/10.1594/PANGAEA.871480	Chile	Valdivia	185104/185203
COLALE1	Digitization	Correction of non-systematic biases	Units used in the dataset	Monthly	COLALE1	EMERLAC.zip	PANGAEA	doi:10.1594/PANGAEA.871480	https://doi.org/10.1594/PANGAEA.871480	Colombia	Alegria	180808/180812
COLBOG1	Digitization	Correction of non-systematic biases	Units used in the dataset	Monthly	COLBOG1	EMERLAC.zip	PANGAEA	doi:10.1594/PANGAEA.871480	https://doi.org/10.1594/PANGAEA.871480	Colombia	Bogota	180701/180712
COLBOG4	Digitization	Correction of non-systematic biases	Units used in the dataset	Monthly	COLBOG4	EMERLAC.zip	PANGAEA	doi:10.1594/PANGAEA.871480	https://doi.org/10.1594/PANGAEA.871480	Colombia	Bogota	182403/182407
COLBOG5	Digitization	Correction of non-systematic biases	Units used in the dataset	Monthly	COLBOG5	EMERLAC.zip	PANGAEA	doi:10.1594/PANGAEA.871480	https://doi.org/10.1594/PANGAEA.871480	Colombia	Bogota	184805/185005
COLBOG6	Digitization	Correction of non-systematic biases	Units used in the dataset	Monthly	COLBOG6	EMERLAC.zip	PANGAEA	doi:10.1594/PANGAEA.871480	https://doi.org/10.1594/PANGAEA.871480	Colombia	Bogota	184805/185005
COLBOG7	Digitization	Correction of non-systematic biases	Units used in the dataset	Daily	COLBOG7	EMERLAC.zip	PANGAEA	doi:10.1594/PANGAEA.871480	https://doi.org/10.1594/PANGAEA.871480	Colombia	Bogota	183109/183512
COLBOG8	Digitization	Correction of non-systematic biases	Units used in the dataset	Daily	COLBOG8	EMERLAC.zip	PANGAEA	doi:10.1594/PANGAEA.871480	https://doi.org/10.1594/PANGAEA.871480	Colombia	Bogota	183109/183512
COLMAR1	Digitization	Correction of non-systematic biases	Units used in the dataset	Monthly	COLMAR1	EMERLAC.zip	PANGAEA	doi:10.1594/PANGAEA.871480	https://doi.org/10.1594/PANGAEA.871480	Colombia	Marmato	1827
CUBALQ1	Digitization	Correction of non-systematic biases	Units used in the dataset	Monthly	CUBALQ1	EMERLAC.zip	PANGAEA	doi:10.1594/PANGAEA.871480	https://doi.org/10.1594/PANGAEA.871480	Cuba	Alquizar	1821; 182401/182405
CUBHAV1	Digitization	Correction of non-systematic biases	Units used in the dataset	Monthly	CUBHAV1	EMERLAC.zip	PANGAEA	doi:10.1594/PANGAEA.871480	https://doi.org/10.1594/PANGAEA.871480	Cuba	Havana	1794
CUBHAV3	Digitization	Correction of non-systematic biases	Units used in the dataset	Monthly	CUBHAV3	EMERLAC.zip	PANGAEA	doi:10.1594/PANGAEA.871480	https://doi.org/10.1594/PANGAEA.871480	Cuba	Havana	181103/181512
CUBHAV4	Digitization	Correction of non-systematic biases	Units used in the dataset	Monthly	CUBHAV4	EMERLAC.zip	PANGAEA	doi:10.1594/PANGAEA.871480	https://doi.org/10.1594/PANGAEA.871480	Cuba	Havana	1825/1831
CUBHAV6	Digitization	Correction of non-systematic biases	Units used in the dataset	Daily	CUBHAV6	EMERLAC.zip	PANGAEA	doi:10.1594/PANGAEA.871480	https://doi.org/10.1594/PANGAEA.871480	Cuba	Havana	185408
CUBHAV7	Digitization	Correction of non-systematic biases	Units used in the dataset	Daily	CUBHAV7	EMERLAC.zip	PANGAEA	doi:10.1594/PANGAEA.871480	https://doi.org/10.1594/PANGAEA.871480	Cuba	Havana	185501
CUBHAV8	Digitization	Correction of non-systematic biases	Units used in the dataset	Monthly	CUBHAV8	EMERLAC.zip	PANGAEA	doi:10.1594/PANGAEA.871480	https://doi.org/10.1594/PANGAEA.871480	Cuba	Havana	185401/185612
CUBHAV9	Digitization	Correction of non-systematic biases	Units used in the dataset	Daily	CUBHAV9	EMERLAC.zip	PANGAEA	doi:10.1594/PANGAEA.871480	https://doi.org/10.1594/PANGAEA.871480	Cuba	Havana	186407/186911
CUBHAV11	Digitization	Correction of non-systematic biases	Units used in the dataset	Daily	CUBHAV11	EMERLAC.zip	PANGAEA	doi:10.1594/PANGAEA.871480	https://doi.org/10.1594/PANGAEA.871480	Cuba	Havana	188501/190512
CUBMAT1	Digitization	Correction of non-systematic biases	Units used in the dataset	Daily	CUBMAT1	EMERLAC.zip	PANGAEA	doi:10.1594/PANGAEA.871480	https://doi.org/10.1594/PANGAEA.871480	Cuba	Matanzas	183701; 183708; 184601; 184608
CUBUBA1	Digitization	Correction of non-systematic biases	Units used in the dataset	Monthly	CUBUBA1	EMERLAC.zip	PANGAEA	doi:10.1594/PANGAEA.871480	https://doi.org/10.1594/PANGAEA.871480	Cuba	Ubajay	1796/1799
FRABAS1	Digitization	Correction of non-systematic biases	Units used in the dataset	Monthly	FRABAS1	EMERLAC.zip	PANGAEA	doi:10.1594/PANGAEA.871480	https://doi.org/10.1594/PANGAEA.871480	Department of Guadeloupe	Basse Terre	180001/180012
FRAFFR1	Digitization	Correction of non-systematic biases	Units used in the dataset	Monthly	FRAFFR1	EMERLAC.zip	PANGAEA	doi:10.1594/PANGAEA.871480	https://doi.org/10.1594/PANGAEA.871480	Department of Martinique	Fort de France	180701/180712
ECUANT1	Digitization	Correction of non-systematic biases	Units used in the dataset	Monthly	ECUANT1	EMERLAC.zip	PANGAEA	doi:10.1594/PANGAEA.871480	https://doi.org/10.1594/PANGAEA.871480	Ecuador	Antisana	184512/184612
ECULAT1	Digitization	Correction of non-systematic biases	Units used in the dataset	Daily	ECULAT1	EMERLAC.zip	PANGAEA	doi:10.1594/PANGAEA.871480	https://doi.org/10.1594/PANGAEA.871480	Ecuador	Latacunga	1873/1874
ECUQUI1	Digitization	Correction of non-systematic biases	Units used in the dataset	Monthly	ECUQUI1	EMERLAC.zip	PANGAEA	doi:10.1594/PANGAEA.871480	https://doi.org/10.1594/PANGAEA.871480	Ecuador	Quito	182507/182806
ECUQUI2	Digitization	Correction of non-systematic biases	Units used in the dataset	Monthly	ECUQUI2	EMERLAC.zip	PANGAEA	doi:10.1594/PANGAEA.871480	https://doi.org/10.1594/PANGAEA.871480	Ecuador	Quito	186406/186505
ECUQUI3	Digitization	Correction of non-systematic biases	Units used in the dataset	Hourly	ECUQUI3	EMERLAC.zip	PANGAEA	doi:10.1594/PANGAEA.871480	https://doi.org/10.1594/PANGAEA.871480	Ecuador	Quito	18640622/18640625
ECUQUI4	Digitization	Correction of non-systematic biases	Units used in the dataset	Monthly	ECUQUI4	EMERLAC.zip	PANGAEA	doi:10.1594/PANGAEA.871480	https://doi.org/10.1594/PANGAEA.871480	Ecuador	Quito	186601/186612
ECUQUI5	Digitization	Correction of non-systematic biases	Units used in the dataset	Monthly	ECUQUI5	EMERLAC.zip	PANGAEA	doi:10.1594/PANGAEA.871480	https://doi.org/10.1594/PANGAEA.871480	Ecuador	Quito	1870/1873
ECUQUI6	Digitization	Correction of non-systematic biases	Units used in the dataset	Monthly	ECUQUI6	EMERLAC.zip	PANGAEA	doi:10.1594/PANGAEA.871480	https://doi.org/10.1594/PANGAEA.871480	Ecuador	Quito	1878/1881
ECUQUI7	Digitization	Correction of non-systematic biases	Units used in the dataset	Daily	ECUQUI7	EMERLAC.zip	PANGAEA	doi:10.1594/PANGAEA.871480	https://doi.org/10.1594/PANGAEA.871480	Ecuador	Quito	187810/188203
ECURIO1	Digitization	Correction of non-systematic biases	Units used in the dataset	Daily	ECURIO1	EMERLAC.zip	PANGAEA	doi:10.1594/PANGAEA.871480	https://doi.org/10.1594/PANGAEA.871480	Ecuador	Riobamba	1872
GUAGUA2	Digitization	Correction of non-systematic biases	Units used in the dataset	Monthly	GUAGUA2	EMERLAC.zip	PANGAEA	doi:10.1594/PANGAEA.871480	https://doi.org/10.1594/PANGAEA.871480	Guatemala	Guatemala	184707/184812
GUAGUA3	Digitization	Correction of non-systematic biases	Units used in the dataset	Monthly	GUAGUA3	EMERLAC.zip	PANGAEA	doi:10.1594/PANGAEA.871480	https://doi.org/10.1594/PANGAEA.871480	Guatemala	Guatemala	185602/185912
GUAGUA4	Digitization	Correction of non-systematic biases	Units used in the dataset	Monthly	GUAGUA4	EMERLAC.zip	PANGAEA	doi:10.1594/PANGAEA.871480	https://doi.org/10.1594/PANGAEA.871480	Guatemala	Guatemala	1862
GUAGUA5	Digitization	Correction of non-systematic biases	Units used in the dataset	Annual	GUAGUA5	EMERLAC.zip	PANGAEA	doi:10.1594/PANGAEA.871480	https://doi.org/10.1594/PANGAEA.871480	Guatemala	Guatemala	1856/1882
JAMUPC1	Digitization	Correction of non-systematic biases	Units used in the dataset	Monthly	JAMUPC1	EMERLAC.zip	PANGAEA	doi:10.1594/PANGAEA.871480	https://doi.org/10.1594/PANGAEA.871480	Jamaica	Up Park Camp	185302/185401
MEXMEX1	Digitization	Correction of non-systematic biases	Units used in the dataset	Daily	MEXMEX1	EMERLAC.zip	PANGAEA	doi:10.1594/PANGAEA.871480	https://doi.org/10.1594/PANGAEA.871480	Mexico	Mexico	176904/176912
MEXMEX2	Digitization	Correction of non-systematic biases	Units used in the dataset	Monthly	MEXMEX2	EMERLAC.zip	PANGAEA	doi:10.1594/PANGAEA.871480	https://doi.org/10.1594/PANGAEA.871480	Mexico	Mexico	1858
PERLIM1	Digitization	Correction of non-systematic biases	Units used in the dataset	Annual	PERLIM1	EMERLAC.zip	PANGAEA	doi:10.1594/PANGAEA.871480	https://doi.org/10.1594/PANGAEA.871480	Peru	Lima	1754/1856
PERLIM2	Digitization	Correction of non-systematic biases	Units used in the dataset	Daily	PERLIM2	EMERLAC.zip	PANGAEA	doi:10.1594/PANGAEA.871480	https://doi.org/10.1594/PANGAEA.871480	Peru	Lima	179101/179405
PERLIM3	Digitization	Correction of non-systematic biases	Units used in the dataset	Daily	PERLIM3	EMERLAC.zip	PANGAEA	doi:10.1594/PANGAEA.871480	https://doi.org/10.1594/PANGAEA.871480	Peru	Lima	179901/180012
PRISJU1	Digitization	Correction of non-systematic biases	Units used in the dataset	Monthly	PRISJU1	EMERLAC.zip	PANGAEA	doi:10.1594/PANGAEA.871480	https://doi.org/10.1594/PANGAEA.871480	Puerto Rico	San Juan	187408/187507
BAHNAS1	Digitization	Correction of non-systematic biases	Units used in the dataset	Monthly	BAHNAS1	EMERLAC.zip	PANGAEA	doi:10.1594/PANGAEA.871480	https://doi.org/10.1594/PANGAEA.871480	The Bahamas	Nassau	185209/185412
