# Supplementary material for: Early meteorological records from Latin-America and the Caribbean during the 18th and 19th centuries
Source: Sci Data. 2017 Nov 14;4:170169. doi: 10.1038/sdata.2017.169 (PMC5685157; doi:10.1038/sdata.2017.169)
Supplement: Supplementary file 1 [file sdata2017169-isa1.zip › a_atmos_Dominguez-Castro.txt]

Sample Name	Protocol REF	Protocol REF	Protocol REF	Comment[resolution]	Assay Name	Raw Data File	Comment[Data Repository]	Comment[Data Record Accession]	Comment[Data Record URI]	Factor Value[country]	Factor Value[city]	Factor Value[time interval]
ARGBAB2	Digitization	Correction of non-systematic biases	Units used in the dataset	Annual	ARGBAB2	EMERLAC.zip	PANGAEA	doi:10.1594/PANGAEA.871480	https://doi.org/10.1594/PANGAEA.871480	Argentina	Bahía Blanca	1860/1882
ARGBUA1	Digitization	Correction of non-systematic biases	Units used in the dataset	Daily	ARGBUA1	EMERLAC.zip	PANGAEA	doi:10.1594/PANGAEA.871480	https://doi.org/10.1594/PANGAEA.871480	Argentina	Buenos Aires	180108/180109
ARGBUA2	Digitization	Correction of non-systematic biases	Units used in the dataset	Monthly	ARGBUA2	EMERLAC.zip	PANGAEA	doi:10.1594/PANGAEA.871480	https://doi.org/10.1594/PANGAEA.871480	Argentina	Buenos Aires	1805
ARGBUA4	Digitization	Correction of non-systematic biases	Units used in the dataset	Daily	ARGBUA4	EMERLAC.zip	PANGAEA	doi:10.1594/PANGAEA.871480	https://doi.org/10.1594/PANGAEA.871480	Argentina	Buenos Aires	182203/182211
ARGBUA5	Digitization	Correction of non-systematic biases	Units used in the dataset	Monthly	ARGBUA5	EMERLAC.zip	PANGAEA	doi:10.1594/PANGAEA.871480	https://doi.org/10.1594/PANGAEA.871480	Argentina	Buenos Aires	1822
ARGCOR1	Digitization	Correction of non-systematic biases	Units used in the dataset	Monthly	ARGCOR1	EMERLAC.zip	PANGAEA	doi:10.1594/PANGAEA.871480	https://doi.org/10.1594/PANGAEA.871480	Argentina	Cordoba	187309/188812
ARGCRT1	Digitization	Correction of non-systematic biases	Units used in the dataset	Monthly	ARGCRT1	EMERLAC.zip	PANGAEA	doi:10.1594/PANGAEA.871480	https://doi.org/10.1594/PANGAEA.871480	Argentina	Corrientes	187304/188812
ARGVFO1	Digitization	Correction of non-systematic biases	Units used in the dataset	Seasonally	ARGVFO1	EMERLAC.zip	PANGAEA	doi:10.1594/PANGAEA.871480	https://doi.org/10.1594/PANGAEA.871480	Argentina	Villa Formosa	1879/1887
BELBEL1	Digitization	Correction of non-systematic biases	Units used in the dataset	Annual	BELBEL1	EMERLAC.zip	PANGAEA	doi:10.1594/PANGAEA.871480	https://doi.org/10.1594/PANGAEA.871480	Belize	Belize	1848/1888
BRABAH2	Digitization	Correction of non-systematic biases	Units used in the dataset	Monthly	BRABAH2	EMERLAC.zip	PANGAEA	doi:10.1594/PANGAEA.871480	https://doi.org/10.1594/PANGAEA.871480	Brazil	Bahia	184601/184607
BRAREC2	Digitization	Correction of non-systematic biases	Units used in the dataset	Daily	BRAREC2	EMERLAC.zip	PANGAEA	doi:10.1594/PANGAEA.871480	https://doi.org/10.1594/PANGAEA.871480	Brazil	Recife	184207/184303
BRAREC3	Digitization	Correction of non-systematic biases	Units used in the dataset	Monthly	BRAREC3	EMERLAC.zip	PANGAEA	doi:10.1594/PANGAEA.871480	https://doi.org/10.1594/PANGAEA.871480	Brazil	Recife	184201/184212
BRAREC4	Digitization	Correction of non-systematic biases	Units used in the dataset	Daily	BRAREC4	EMERLAC.zip	PANGAEA	doi:10.1594/PANGAEA.871480	https://doi.org/10.1594/PANGAEA.871480	Brazil	Recife	18420801/18430131
BRARIO1	Digitization	Correction of non-systematic biases	Units used in the dataset	Monthly	BRARIO1	EMERLAC.zip	PANGAEA	doi:10.1594/PANGAEA.871480	https://doi.org/10.1594/PANGAEA.871480	Brazil	Rio de Janeiro	178105/178812
BRARIO2	Digitization	Correction of non-systematic biases	Units used in the dataset	Monthly	BRARIO2	EMERLAC.zip	PANGAEA	doi:10.1594/PANGAEA.871480	https://doi.org/10.1594/PANGAEA.871480	Brazil	Rio de Janeiro	178105/178812
BRARIO3	Digitization	Correction of non-systematic biases	Units used in the dataset	Daily	BRARIO3	EMERLAC.zip	PANGAEA	doi:10.1594/PANGAEA.871480	https://doi.org/10.1594/PANGAEA.871480	Brazil	Rio de Janeiro	181302/181412
BRARIO4	Digitization	Correction of non-systematic biases	Units used in the dataset	Daily	BRARIO4	EMERLAC.zip	PANGAEA	doi:10.1594/PANGAEA.871480	https://doi.org/10.1594/PANGAEA.871480	Brazil	Rio de Janeiro	18210531/18221021
BRARIO5	Digitization	Correction of non-systematic biases	Units used in the dataset	Monthly	BRARIO5	EMERLAC.zip	PANGAEA	doi:10.1594/PANGAEA.871480	https://doi.org/10.1594/PANGAEA.871480	Brazil	Rio de Janeiro	1836/1837
BRARIO6	Digitization	Correction of non-systematic biases	Units used in the dataset	Daily	BRARIO6	EMERLAC.zip	PANGAEA	doi:10.1594/PANGAEA.871480	https://doi.org/10.1594/PANGAEA.871480	Brazil	Rio de Janeiro	18440101/18440831
BRARIO7	Digitization	Correction of non-systematic biases	Units used in the dataset	Monthly	BRARIO7	EMERLAC.zip	PANGAEA	doi:10.1594/PANGAEA.871480	https://doi.org/10.1594/PANGAEA.871480	Brazil	Rio de Janeiro	1851/1856
BRASPA1	Digitization	Correction of non-systematic biases	Units used in the dataset	Daily	BRASPA1	EMERLAC.zip	PANGAEA	doi:10.1594/PANGAEA.871480	https://doi.org/10.1594/PANGAEA.871480	Brazil	São Paulo	178810/178811
CHICAL1	Digitization	Correction of non-systematic biases	Units used in the dataset	Daily	CHICAL1	EMERLAC.zip	PANGAEA	doi:10.1594/PANGAEA.871480	https://doi.org/10.1594/PANGAEA.871480	Chile	Caldera	1871/1872
CHICNP1	Digitization	Correction of non-systematic biases	Units used in the dataset	Daily	CHICNP1	EMERLAC.zip	PANGAEA	doi:10.1594/PANGAEA.871480	https://doi.org/10.1594/PANGAEA.871480	Chile	Concepción	185507/185511
CHICOQ2	Digitization	Correction of non-systematic biases	Units used in the dataset	Daily	CHICOQ2	EMERLAC.zip	PANGAEA	doi:10.1594/PANGAEA.871480	https://doi.org/10.1594/PANGAEA.871480	Chile	Coquimbo	1869
CHILLA1	Digitization	Correction of non-systematic biases	Units used in the dataset	Monthly	CHILLA1	EMERLAC.zip	PANGAEA	doi:10.1594/PANGAEA.871480	https://doi.org/10.1594/PANGAEA.871480	Chile	Llanquihue	185501/185612
CHILLA2	Digitization	Correction of non-systematic biases	Units used in the dataset	Annual	CHILLA2	EMERLAC.zip	PANGAEA	doi:10.1594/PANGAEA.871480	https://doi.org/10.1594/PANGAEA.871480	Chile	Llanquihue	1856
CHIPAR3	Digitization	Correction of non-systematic biases	Units used in the dataset	Monthly	CHIPAR3	EMERLAC.zip	PANGAEA	doi:10.1594/PANGAEA.871480	https://doi.org/10.1594/PANGAEA.871480	Chile	Punta Arenas	185503/185606
CHIPHA1	Digitization	Correction of non-systematic biases	Units used in the dataset	Monthly	CHIPHA1	EMERLAC.zip	PANGAEA	doi:10.1594/PANGAEA.871480	https://doi.org/10.1594/PANGAEA.871480	Chile	Puerto Hambre	182202/182208
CHIPMO2	Digitization	Correction of non-systematic biases	Units used in the dataset	Annual	CHIPMO2	EMERLAC.zip	PANGAEA	doi:10.1594/PANGAEA.871480	https://doi.org/10.1594/PANGAEA.871480	Chile	Puerto Montt	1859
CHISCH1	Digitization	Correction of non-systematic biases	Units used in the dataset	Daily	CHISCH1	EMERLAC.zip	PANGAEA	doi:10.1594/PANGAEA.871480	https://doi.org/10.1594/PANGAEA.871480	Chile	Santiago de Chile	1824/1850
CHIVAL1	Digitization	Correction of non-systematic biases	Units used in the dataset	Monthly	CHIVAL1	EMERLAC.zip	PANGAEA	doi:10.1594/PANGAEA.871480	https://doi.org/10.1594/PANGAEA.871480	Chile	Valparaiso	183707/183906
CHIVLD2	Digitization	Correction of non-systematic biases	Units used in the dataset	Monthly	CHIVLD2	EMERLAC.zip	PANGAEA	doi:10.1594/PANGAEA.871480	https://doi.org/10.1594/PANGAEA.871480	Chile	Valdivia	185104/185203
COLBOG4	Digitization	Correction of non-systematic biases	Units used in the dataset	Monthly	COLBOG4	EMERLAC.zip	PANGAEA	doi:10.1594/PANGAEA.871480	https://doi.org/10.1594/PANGAEA.871480	Colombia	Bogota	182403/182407
COLBOG5	Digitization	Correction of non-systematic biases	Units used in the dataset	Monthly	COLBOG5	EMERLAC.zip	PANGAEA	doi:10.1594/PANGAEA.871480	https://doi.org/10.1594/PANGAEA.871480	Colombia	Bogota	184805/185005
COLBOG7	Digitization	Correction of non-systematic biases	Units used in the dataset	Daily	COLBOG7	EMERLAC.zip	PANGAEA	doi:10.1594/PANGAEA.871480	https://doi.org/10.1594/PANGAEA.871480	Colombia	Bogota	183109/183512
COLMAR1	Digitization	Correction of non-systematic biases	Units used in the dataset	Monthly	COLMAR1	EMERLAC.zip	PANGAEA	doi:10.1594/PANGAEA.871480	https://doi.org/10.1594/PANGAEA.871480	Colombia	Marmato	1827
CSRHER1	Digitization	Correction of non-systematic biases	Units used in the dataset	Monthly	CSRHER1	EMERLAC.zip	PANGAEA	doi:10.1594/PANGAEA.871480	https://doi.org/10.1594/PANGAEA.871480	Costa Rica	Heredia	186601/186712
CUBHAV3	Digitization	Correction of non-systematic biases	Units used in the dataset	Monthly	CUBHAV3	EMERLAC.zip	PANGAEA	doi:10.1594/PANGAEA.871480	https://doi.org/10.1594/PANGAEA.871480	Cuba	Havana	181103/181512
CUBHAV4	Digitization	Correction of non-systematic biases	Units used in the dataset	Monthly	CUBHAV4	EMERLAC.zip	PANGAEA	doi:10.1594/PANGAEA.871480	https://doi.org/10.1594/PANGAEA.871480	Cuba	Havana	1825/1831
CUBHAV7	Digitization	Correction of non-systematic biases	Units used in the dataset	Daily	CUBHAV7	EMERLAC.zip	PANGAEA	doi:10.1594/PANGAEA.871480	https://doi.org/10.1594/PANGAEA.871480	Cuba	Havana	185501
CUBHAV11	Digitization	Correction of non-systematic biases	Units used in the dataset	Daily	CUBHAV11	EMERLAC.zip	PANGAEA	doi:10.1594/PANGAEA.871480	https://doi.org/10.1594/PANGAEA.871480	Cuba	Havana	188501/190512
CUBMAT1	Digitization	Correction of non-systematic biases	Units used in the dataset	Daily	CUBMAT1	EMERLAC.zip	PANGAEA	doi:10.1594/PANGAEA.871480	https://doi.org/10.1594/PANGAEA.871480	Cuba	Matanzas	183701; 183708; 184601; 184608
CUBUBA1	Digitization	Correction of non-systematic biases	Units used in the dataset	Monthly	CUBUBA1	EMERLAC.zip	PANGAEA	doi:10.1594/PANGAEA.871480	https://doi.org/10.1594/PANGAEA.871480	Cuba	Ubajay	1796/1799
ECUANT1	Digitization	Correction of non-systematic biases	Units used in the dataset	Monthly	ECUANT1	EMERLAC.zip	PANGAEA	doi:10.1594/PANGAEA.871480	https://doi.org/10.1594/PANGAEA.871480	Ecuador	Antisana	184512/184612
ECUQUI2	Digitization	Correction of non-systematic biases	Units used in the dataset	Monthly	ECUQUI2	EMERLAC.zip	PANGAEA	doi:10.1594/PANGAEA.871480	https://doi.org/10.1594/PANGAEA.871480	Ecuador	Quito	186406/186505
ECUQUI3	Digitization	Correction of non-systematic biases	Units used in the dataset	Hourly	ECUQUI3	EMERLAC.zip	PANGAEA	doi:10.1594/PANGAEA.871480	https://doi.org/10.1594/PANGAEA.871480	Ecuador	Quito	18640622/18640625
ECUQUI4	Digitization	Correction of non-systematic biases	Units used in the dataset	Monthly	ECUQUI4	EMERLAC.zip	PANGAEA	doi:10.1594/PANGAEA.871480	https://doi.org/10.1594/PANGAEA.871480	Ecuador	Quito	186601/186612
ECUQUI7	Digitization	Correction of non-systematic biases	Units used in the dataset	Daily	ECUQUI7	EMERLAC.zip	PANGAEA	doi:10.1594/PANGAEA.871480	https://doi.org/10.1594/PANGAEA.871480	Ecuador	Quito	187810/188203
GUAGUA4	Digitization	Correction of non-systematic biases	Units used in the dataset	Monthly	GUAGUA4	EMERLAC.zip	PANGAEA	doi:10.1594/PANGAEA.871480	https://doi.org/10.1594/PANGAEA.871480	Guatemala	Guatemala	1862
GUAGUA5	Digitization	Correction of non-systematic biases	Units used in the dataset	Annual	GUAGUA5	EMERLAC.zip	PANGAEA	doi:10.1594/PANGAEA.871480	https://doi.org/10.1594/PANGAEA.871480	Guatemala	Guatemala	1856/1882
JAMUPC1	Digitization	Correction of non-systematic biases	Units used in the dataset	Monthly	JAMUPC1	EMERLAC.zip	PANGAEA	doi:10.1594/PANGAEA.871480	https://doi.org/10.1594/PANGAEA.871480	Jamaica	Up Park Camp	185302/185401
MEXMEX1	Digitization	Correction of non-systematic biases	Units used in the dataset	Daily	MEXMEX1	EMERLAC.zip	PANGAEA	doi:10.1594/PANGAEA.871480	https://doi.org/10.1594/PANGAEA.871480	Mexico	Mexico	176904/176912
MEXMEX2	Digitization	Correction of non-systematic biases	Units used in the dataset	Monthly	MEXMEX2	EMERLAC.zip	PANGAEA	doi:10.1594/PANGAEA.871480	https://doi.org/10.1594/PANGAEA.871480	Mexico	Mexico	1858
PRISJU1	Digitization	Correction of non-systematic biases	Units used in the dataset	Monthly	PRISJU1	EMERLAC.zip	PANGAEA	doi:10.1594/PANGAEA.871480	https://doi.org/10.1594/PANGAEA.871480	Puerto Rico	San Juan	187408/187507
