# Supplementary material for: Early meteorological records from Latin-America and the Caribbean during the 18th and 19th centuries
Source: Sci Data. 2017 Nov 14;4:170169. doi: 10.1038/sdata.2017.169 (PMC5685157; doi:10.1038/sdata.2017.169)
Supplement: Supplementary file 1 [file sdata2017169-isa1.zip › a_rainfall_Dominguez-Castro.txt]

Sample Name	Protocol REF	Protocol REF	Protocol REF	Comment[resolution]	Assay Name	Raw Data File	Comment[Data Repository]	Comment[Data Record Accession]	Comment[Data Record URI]	Factor Value[country]	Factor Value[city]	Factor Value[time interval]
ARGBAB1	Digitization	Correction of non-systematic biases	Units used in the dataset	Monthly	ARGBAB1	EMERLAC.zip	PANGAEA	doi:10.1594/PANGAEA.871480	https://doi.org/10.1594/PANGAEA.871480	Argentina	Bahía Blanca	1860/1882
ARGBUA2	Digitization	Correction of non-systematic biases	Units used in the dataset	Monthly	ARGBAB1	EMERLAC.zip	PANGAEA	doi:10.1594/PANGAEA.871480	https://doi.org/10.1594/PANGAEA.871480	Argentina	Buenos Aires	1805
ARGBUA3	Digitization	Correction of non-systematic biases	Units used in the dataset	Annual	ARGBAB1	EMERLAC.zip	PANGAEA	doi:10.1594/PANGAEA.871480	https://doi.org/10.1594/PANGAEA.871480	Argentina	Buenos Aires	1817/1821
ARGBUA7	Digitization	Correction of non-systematic biases	Units used in the dataset	Monthly	ARGBAB1	EMERLAC.zip	PANGAEA	doi:10.1594/PANGAEA.871480	https://doi.org/10.1594/PANGAEA.871480	Argentina	Buenos Aires	1856/1888
ARGCON1	Digitization	Correction of non-systematic biases	Units used in the dataset	Monthly	ARGBAB1	EMERLAC.zip	PANGAEA	doi:10.1594/PANGAEA.871480	https://doi.org/10.1594/PANGAEA.871480	Argentina	Concordia	187512/187812; 188703/188812
ARGCOR1	Digitization	Correction of non-systematic biases	Units used in the dataset	Monthly	ARGBAB1	EMERLAC.zip	PANGAEA	doi:10.1594/PANGAEA.871480	https://doi.org/10.1594/PANGAEA.871480	Argentina	Cordoba	187309/188812
ARGCRT1	Digitization	Correction of non-systematic biases	Units used in the dataset	Monthly	ARGBAB1	EMERLAC.zip	PANGAEA	doi:10.1594/PANGAEA.871480	https://doi.org/10.1594/PANGAEA.871480	Argentina	Corrientes	187304/188812
ARGGOY2	Digitization	Correction of non-systematic biases	Units used in the dataset	Monthly	ARGBAB1	EMERLAC.zip	PANGAEA	doi:10.1594/PANGAEA.871480	https://doi.org/10.1594/PANGAEA.871480	Argentina	Goya	187605/188712
ARGMEN1	Digitization	Correction of non-systematic biases	Units used in the dataset	Monthly	ARGBAB1	EMERLAC.zip	PANGAEA	doi:10.1594/PANGAEA.871480	https://doi.org/10.1594/PANGAEA.871480	Argentina	Mendoza	187510/188012; 188603/188612
ARGPAR1	Digitization	Correction of non-systematic biases	Units used in the dataset	Monthly	ARGBAB1	EMERLAC.zip	PANGAEA	doi:10.1594/PANGAEA.871480	https://doi.org/10.1594/PANGAEA.871480	Argentina	Parana	187506/188212
ARGRIO1	Digitization	Correction of non-systematic biases	Units used in the dataset	Monthly	ARGBAB1	EMERLAC.zip	PANGAEA	doi:10.1594/PANGAEA.871480	https://doi.org/10.1594/PANGAEA.871480	Argentina	La Rioja	187509/187810
ARGROS1	Digitization	Correction of non-systematic biases	Units used in the dataset	Monthly	ARGBAB1	EMERLAC.zip	PANGAEA	doi:10.1594/PANGAEA.871480	https://doi.org/10.1594/PANGAEA.871480	Argentina	Rosario	187502/188812
ARGSAJ2	Digitization	Correction of non-systematic biases	Units used in the dataset	Seasonally	ARGBAB1	EMERLAC.zip	PANGAEA	doi:10.1594/PANGAEA.871480	https://doi.org/10.1594/PANGAEA.871480	Argentina	San Juan	1867-1887
ARGSAL1	Digitization	Correction of non-systematic biases	Units used in the dataset	Monthly	ARGBAB1	EMERLAC.zip	PANGAEA	doi:10.1594/PANGAEA.871480	https://doi.org/10.1594/PANGAEA.871480	Argentina	Salta	187301/187605; 187908/188611
ARGSES1	Digitization	Correction of non-systematic biases	Units used in the dataset	Monthly	ARGBAB1	EMERLAC.zip	PANGAEA	doi:10.1594/PANGAEA.871480	https://doi.org/10.1594/PANGAEA.871480	Argentina	Santiago del Estero	187410/188609
ARGSJU1	Digitization	Correction of non-systematic biases	Units used in the dataset	Monthly	ARGBAB1	EMERLAC.zip	PANGAEA	doi:10.1594/PANGAEA.871480	https://doi.org/10.1594/PANGAEA.871480	Argentina	San Juan	187510/188812
ARGSLU1	Digitization	Correction of non-systematic biases	Units used in the dataset	Monthly	ARGBAB1	EMERLAC.zip	PANGAEA	doi:10.1594/PANGAEA.871480	https://doi.org/10.1594/PANGAEA.871480	Argentina	San Luis	187405/187710
ARGTUC2	Digitization	Correction of non-systematic biases	Units used in the dataset	Monthly	ARGBAB1	EMERLAC.zip	PANGAEA	doi:10.1594/PANGAEA.871480	https://doi.org/10.1594/PANGAEA.871480	Argentina	Tucuman	187401/188512
ARGUSH1	Digitization	Correction of non-systematic biases	Units used in the dataset	Monthly	ARGBAB1	EMERLAC.zip	PANGAEA	doi:10.1594/PANGAEA.871480	https://doi.org/10.1594/PANGAEA.871480	Argentina	Ushuaia	187601/188506
ARGUSP1	Digitization	Correction of non-systematic biases	Units used in the dataset	Monthly	ARGBAB1	EMERLAC.zip	PANGAEA	doi:10.1594/PANGAEA.871480	https://doi.org/10.1594/PANGAEA.871480	Argentina	Paramillo de Uspallata	188605/188812
ARGVFO2	Digitization	Correction of non-systematic biases	Units used in the dataset	Monthly	ARGBAB1	EMERLAC.zip	PANGAEA	doi:10.1594/PANGAEA.871480	https://doi.org/10.1594/PANGAEA.871480	Argentina	Villa Formosa	187906/188812
BELBEL1	Digitization	Correction of non-systematic biases	Units used in the dataset	Annual	ARGBAB1	EMERLAC.zip	PANGAEA	doi:10.1594/PANGAEA.871480	https://doi.org/10.1594/PANGAEA.871480	Belize	Belize	1848/1888
BRABAH1	Digitization	Correction of non-systematic biases	Units used in the dataset	Daily	ARGBAB1	EMERLAC.zip	PANGAEA	doi:10.1594/PANGAEA.871480	https://doi.org/10.1594/PANGAEA.871480	Brazil	Bahia	184601/184604
BRAREC2	Digitization	Correction of non-systematic biases	Units used in the dataset	Daily	ARGBAB1	EMERLAC.zip	PANGAEA	doi:10.1594/PANGAEA.871480	https://doi.org/10.1594/PANGAEA.871480	Brazil	Recife	184207/184303
BRAREC4	Digitization	Correction of non-systematic biases	Units used in the dataset	Daily	ARGBAB1	EMERLAC.zip	PANGAEA	doi:10.1594/PANGAEA.871480	https://doi.org/10.1594/PANGAEA.871480	Brazil	Recife	18420801/18430131
BRARIO1	Digitization	Correction of non-systematic biases	Units used in the dataset	Monthly	ARGBAB1	EMERLAC.zip	PANGAEA	doi:10.1594/PANGAEA.871480	https://doi.org/10.1594/PANGAEA.871480	Brazil	Rio de Janeiro	178105/178812
BRARIO2	Digitization	Correction of non-systematic biases	Units used in the dataset	Monthly	ARGBAB1	EMERLAC.zip	PANGAEA	doi:10.1594/PANGAEA.871480	https://doi.org/10.1594/PANGAEA.871480	Brazil	Rio de Janeiro	178105/178812
BRARIO3	Digitization	Correction of non-systematic biases	Units used in the dataset	Daily	ARGBAB1	EMERLAC.zip	PANGAEA	doi:10.1594/PANGAEA.871480	https://doi.org/10.1594/PANGAEA.871480	Brazil	Rio de Janeiro	181302/181412
BRARIO4	Digitization	Correction of non-systematic biases	Units used in the dataset	Daily	ARGBAB1	EMERLAC.zip	PANGAEA	doi:10.1594/PANGAEA.871480	https://doi.org/10.1594/PANGAEA.871480	Brazil	Rio de Janeiro	18210531/18221021
CHICAL1	Digitization	Correction of non-systematic biases	Units used in the dataset	Daily	ARGBAB1	EMERLAC.zip	PANGAEA	doi:10.1594/PANGAEA.871480	https://doi.org/10.1594/PANGAEA.871480	Chile	Caldera	1871/1872
CHICOQ1	Digitization	Correction of non-systematic biases	Units used in the dataset	Monthly	ARGBAB1	EMERLAC.zip	PANGAEA	doi:10.1594/PANGAEA.871480	https://doi.org/10.1594/PANGAEA.871480	Chile	Coquimbo	185212/185411
CHIPAR4	Digitization	Correction of non-systematic biases	Units used in the dataset	Daily	ARGBAB1	EMERLAC.zip	PANGAEA	doi:10.1594/PANGAEA.871480	https://doi.org/10.1594/PANGAEA.871480	Chile	Punta Arenas	185904/185909
CHIPHA1	Digitization	Correction of non-systematic biases	Units used in the dataset	Monthly	ARGBAB1	EMERLAC.zip	PANGAEA	doi:10.1594/PANGAEA.871480	https://doi.org/10.1594/PANGAEA.871480	Chile	Puerto Hambre	182202/182208
CHIPMO4	Digitization	Correction of non-systematic biases	Units used in the dataset	Daily	ARGBAB1	EMERLAC.zip	PANGAEA	doi:10.1594/PANGAEA.871480	https://doi.org/10.1594/PANGAEA.871480	Chile	Puerto Montt	187101/187212
COLBOG1	Digitization	Correction of non-systematic biases	Units used in the dataset	Monthly	ARGBAB1	EMERLAC.zip	PANGAEA	doi:10.1594/PANGAEA.871480	https://doi.org/10.1594/PANGAEA.871480	Colombia	Bogota	180701/180712
COLBOG2	Digitization	Correction of non-systematic biases	Units used in the dataset	Daily	ARGBAB1	EMERLAC.zip	PANGAEA	doi:10.1594/PANGAEA.871480	https://doi.org/10.1594/PANGAEA.871480	Colombia	Bogota	180801/180806
COLBOG3	Digitization	Correction of non-systematic biases	Units used in the dataset	Daily	ARGBAB1	EMERLAC.zip	PANGAEA	doi:10.1594/PANGAEA.871480	https://doi.org/10.1594/PANGAEA.871480	Colombia	Bogota	182308/182407
COLBOG4	Digitization	Correction of non-systematic biases	Units used in the dataset	Monthly	ARGBAB1	EMERLAC.zip	PANGAEA	doi:10.1594/PANGAEA.871480	https://doi.org/10.1594/PANGAEA.871480	Colombia	Bogota	182403/182407
COLBOG8	Digitization	Correction of non-systematic biases	Units used in the dataset	Daily	ARGBAB1	EMERLAC.zip	PANGAEA	doi:10.1594/PANGAEA.871480	https://doi.org/10.1594/PANGAEA.871480	Colombia	Bogota	183109/183512
COLMAR2	Digitization	Correction of non-systematic biases	Units used in the dataset	Monthly	ARGBAB1	EMERLAC.zip	PANGAEA	doi:10.1594/PANGAEA.871480	https://doi.org/10.1594/PANGAEA.871480	Colombia	Marmato	1853/1854
COLPOP1	Digitization	Correction of non-systematic biases	Units used in the dataset	Monthly	ARGBAB1	EMERLAC.zip	PANGAEA	doi:10.1594/PANGAEA.871480	https://doi.org/10.1594/PANGAEA.871480	Colombia	Popayan	180808/180812
CRISJO1	Digitization	Correction of non-systematic biases	Units used in the dataset	Monthly	ARGBAB1	EMERLAC.zip	PANGAEA	doi:10.1594/PANGAEA.871480	https://doi.org/10.1594/PANGAEA.871480	Costa Rica	San Jose	186601/186712
CRISJO2	Digitization	Correction of non-systematic biases	Units used in the dataset	Annual	ARGBAB1	EMERLAC.zip	PANGAEA	doi:10.1594/PANGAEA.871480	https://doi.org/10.1594/PANGAEA.871480	Costa Rica	San Jose	1866/1880
CSRHER1	Digitization	Correction of non-systematic biases	Units used in the dataset	Monthly	ARGBAB1	EMERLAC.zip	PANGAEA	doi:10.1594/PANGAEA.871480	https://doi.org/10.1594/PANGAEA.871480	Costa Rica	Heredia	186601/186712
CUBALQ1	Digitization	Correction of non-systematic biases	Units used in the dataset	Monthly	ARGBAB1	EMERLAC.zip	PANGAEA	doi:10.1594/PANGAEA.871480	https://doi.org/10.1594/PANGAEA.871480	Cuba	Alquizar	1821; 182401/182405
CUBHAV1	Digitization	Correction of non-systematic biases	Units used in the dataset	Monthly	ARGBAB1	EMERLAC.zip	PANGAEA	doi:10.1594/PANGAEA.871480	https://doi.org/10.1594/PANGAEA.871480	Cuba	Havana	1794
CUBHAV2	Digitization	Correction of non-systematic biases	Units used in the dataset	Monthly	ARGBAB1	EMERLAC.zip	PANGAEA	doi:10.1594/PANGAEA.871480	https://doi.org/10.1594/PANGAEA.871480	Cuba	Havana	1800/1801; 1806/1807
CUBHAV5	Digitization	Correction of non-systematic biases	Units used in the dataset	Daily	ARGBAB1	EMERLAC.zip	PANGAEA	doi:10.1594/PANGAEA.871480	https://doi.org/10.1594/PANGAEA.871480	Cuba	Havana	1838/1839
CUBHAV6	Digitization	Correction of non-systematic biases	Units used in the dataset	Daily	ARGBAB1	EMERLAC.zip	PANGAEA	doi:10.1594/PANGAEA.871480	https://doi.org/10.1594/PANGAEA.871480	Cuba	Havana	185408
CUBHAV10	Digitization	Correction of non-systematic biases	Units used in the dataset	Daily	ARGBAB1	EMERLAC.zip	PANGAEA	doi:10.1594/PANGAEA.871480	https://doi.org/10.1594/PANGAEA.871480	Cuba	Havana	187011/188012
CUBMAT1	Digitization	Correction of non-systematic biases	Units used in the dataset	Daily	ARGBAB1	EMERLAC.zip	PANGAEA	doi:10.1594/PANGAEA.871480	https://doi.org/10.1594/PANGAEA.871480	Cuba	Matanzas	183701; 183708; 184601; 184608
CUBUBA1	Digitization	Correction of non-systematic biases	Units used in the dataset	Monthly	ARGBAB1	EMERLAC.zip	PANGAEA	doi:10.1594/PANGAEA.871480	https://doi.org/10.1594/PANGAEA.871480	Cuba	Ubajay	1796/1799
ECUANT1	Digitization	Correction of non-systematic biases	Units used in the dataset	Monthly	ARGBAB1	EMERLAC.zip	PANGAEA	doi:10.1594/PANGAEA.871480	https://doi.org/10.1594/PANGAEA.871480	Ecuador	Antisana	184512/184612
ECUQUI2	Digitization	Correction of non-systematic biases	Units used in the dataset	Monthly	ARGBAB1	EMERLAC.zip	PANGAEA	doi:10.1594/PANGAEA.871480	https://doi.org/10.1594/PANGAEA.871480	Ecuador	Quito	186406/186505
ECUQUI4	Digitization	Correction of non-systematic biases	Units used in the dataset	Monthly	ARGBAB1	EMERLAC.zip	PANGAEA	doi:10.1594/PANGAEA.871480	https://doi.org/10.1594/PANGAEA.871480	Ecuador	Quito	186601/186612
ECUQUI6	Digitization	Correction of non-systematic biases	Units used in the dataset	Monthly	ARGBAB1	EMERLAC.zip	PANGAEA	doi:10.1594/PANGAEA.871480	https://doi.org/10.1594/PANGAEA.871480	Ecuador	Quito	1878/1881
ECUQUI7	Digitization	Correction of non-systematic biases	Units used in the dataset	Daily	ARGBAB1	EMERLAC.zip	PANGAEA	doi:10.1594/PANGAEA.871480	https://doi.org/10.1594/PANGAEA.871480	Ecuador	Quito	187810/188203
GUAGUA4	Digitization	Correction of non-systematic biases	Units used in the dataset	Monthly	ARGBAB1	EMERLAC.zip	PANGAEA	doi:10.1594/PANGAEA.871480	https://doi.org/10.1594/PANGAEA.871480	Guatemala	Guatemala	1862
GUAGUA5	Digitization	Correction of non-systematic biases	Units used in the dataset	Annual	ARGBAB1	EMERLAC.zip	PANGAEA	doi:10.1594/PANGAEA.871480	https://doi.org/10.1594/PANGAEA.871480	Guatemala	Guatemala	1856/1882
BGUGEO1	Digitization	Correction of non-systematic biases	Units used in the dataset	Daily	ARGBAB1	EMERLAC.zip	PANGAEA	doi:10.1594/PANGAEA.871480	https://doi.org/10.1594/PANGAEA.871480	Guyana	Georgetown	184601/185612
JAMUPC1	Digitization	Correction of non-systematic biases	Units used in the dataset	Monthly	ARGBAB1	EMERLAC.zip	PANGAEA	doi:10.1594/PANGAEA.871480	https://doi.org/10.1594/PANGAEA.871480	Jamaica	Up Park Camp	185302/185401
NICRIV1	Digitization	Correction of non-systematic biases	Units used in the dataset	Annual	ARGBAB1	EMERLAC.zip	PANGAEA	doi:10.1594/PANGAEA.871480	https://doi.org/10.1594/PANGAEA.871480	Nicaragua	Rivas	1880/1894
PANCOL1	Digitization	Correction of non-systematic biases	Units used in the dataset	Annual	ARGBAB1	EMERLAC.zip	PANGAEA	doi:10.1594/PANGAEA.871480	https://doi.org/10.1594/PANGAEA.871480	Panama	Colon	1865/1866; 1868/1874; 1882/1886
PANGAM1	Digitization	Correction of non-systematic biases	Units used in the dataset	Annual	ARGBAB1	EMERLAC.zip	PANGAEA	doi:10.1594/PANGAEA.871480	https://doi.org/10.1594/PANGAEA.871480	Panama	Gamboa	1882; 1884/1886
PANNAO1	Digitization	Correction of non-systematic biases	Units used in the dataset	Annual	ARGBAB1	EMERLAC.zip	PANGAEA	doi:10.1594/PANGAEA.871480	https://doi.org/10.1594/PANGAEA.871480	Panama	Naos	1882/1886
PANPAN1	Digitization	Correction of non-systematic biases	Units used in the dataset	Annual	ARGBAB1	EMERLAC.zip	PANGAEA	doi:10.1594/PANGAEA.871480	https://doi.org/10.1594/PANGAEA.871480	Panama	Panama	1879/1882
PANTAB1	Digitization	Correction of non-systematic biases	Units used in the dataset	Annual	ARGBAB1	EMERLAC.zip	PANGAEA	doi:10.1594/PANGAEA.871480	https://doi.org/10.1594/PANGAEA.871480	Panama	Taboga Island	1861/1864
SURPAR1	Digitization	Correction of non-systematic biases	Units used in the dataset	Monthly	ARGBAB1	EMERLAC.zip	PANGAEA	doi:10.1594/PANGAEA.871480	https://doi.org/10.1594/PANGAEA.871480	Suriname	Paramaribo	185101/185403
